# Supplementary material for: Intrinsically disordered RNA-binding motifs cooperate to catalyze RNA folding and drive phase separation
Source: Nucleic Acids Res. 2024 Nov 18;52(22):14205–28. doi: 10.1093/nar/gkae1107 (PMC11662656; doi:10.1093/nar/gkae1107)
Supplement: gkae1107_Supplemental_Files [file gkae1107_supplemental_files.zip]

Archive with 11 entries (11 files):
- Movie_S1_Fusion.mp4
- Movie_S2_FRAP.mov
- Niedner_PUN_Supplementary_Information.pdf
- Table_S10_PUN_proteins_Human.xlsx
- Table_S11_yeast_PUN_proteins_with_human_orthologs.xlsx
- Table_S3-Microarray data_PUMAdb.xlsx
- Table_S4_nucleic_acids_used.xlsx
- Table_S6_PUN_proteins_S_cerevisiae.xlsx
- Table_S7_PUN_proteins_S_pombe.xlsx
- Table_S8_PUN_proteins_D_melanogaster.xlsx
- Table_S9_PUN_proteins_E_coli.xlsx
