# Supplementary material for: Intrinsically disordered RNA-binding motifs cooperate to catalyze RNA folding and drive phase separation
Source: Nucleic Acids Res. 2024 Nov 18;52(22):14205–28. doi: 10.1093/nar/gkae1107 (PMC11662656; doi:10.1093/nar/gkae1107)
Supplement: gkae1107_Supplemental_Files [file gkae1107_supplemental_files.zip › Table_S3-Microarray data_PUMAdb.xlsx]

## Sheet: 326623_ext
YORF	SYSTEMATIC_NAME/ description	GENE_NAME	GO_PROCESS	GO_FUNCTION	GO_COMPONENT	Loc1p IP (1)	Loc1p IP (2)	Loc1p IP (3)	Mean Loc IPs	BY4741 mock (1)	BY4741 mock (2)	BY4741 mock (3)	BY4741 mock (4)	Mean WT mock
SPL2YML085C	intron					3.78			3.78	0.08	0.58	0.92	1.03	0.6525
IYLR161W	intergenic region, overlaps with 5S rRNA					5.57	1.72	3.94	3.74333	1.34	3.54	4.12	4.38	3.345
RDN58-1	rRNA					5.16	2	3.89	3.68333	-0.83	0.32	1.14	0.8	0.3575
RDN5-1	rRNA					5.46	1.23	3.43	3.37333	1.63	3.45			2.54
IYLR159W	intergenic region, overlaps with 5S rRNA					5.06	0.86	3.62	3.18	1.5	4.18	4.16	4.38	3.555
SPL2YML025C	intron					2.92			2.92	0.19	0.55	0.27	0.28	0.3225
SPL2YJL225C	intron					2.67			2.67	0.37	0.58	0.68	0.84	0.6175
SPL2YLR406C	intron					2.45			2.45	0.61	0.68	0.49	0.59	0.5925
YNL204C	YNL204C	SPS18	regulation of ARF GTPase activity; sporulation resulting in formation of a cellular spore; positive regulation of GTPase activity	molecular_function; ARF GTPase activator activity; metal ion binding; zinc ion binding; GTPase activator activity	cellular_component			2.25	2.25	0.15	-0.03	-0.03	0.05	0.035
SPL2YIL052C	intron					3.55		0.81	2.18	0.04	0.32	1.04	0.99	0.5975
YDR403W	YDR403W	DIT1	ascospore wall assembly; sporulation resulting in formation of a cellular spore	catalytic activity	cellular_component		1.19	3.15	2.17	0.1	-0.02	-0.21	-0.21	-0.085
YJL137C	YJL137C	GLG2	glycogen biosynthetic process	transferase activity, transferring glycosyl groups; glycogenin glucosyltransferase activity; transferase activity	cytoplasm		1.94	2.36	2.15	-0.09	0.1	-0.3	-0.11	-0.1
YOR343C	YOR343C							2.11	2.11	-0.12	0.2	-0.14	-0.07	-0.0325
SPL2YIL004C	intron					2.99		1.19	2.09	0.07	0.42	0.69	0.57	0.4375
FRAGYDR535C	intron						2.17	1.91	2.04	0.84	0.2	0.34	0.14	0.38
YCR018C	YCR018C	SRD1	regulation of transcription, DNA-templated; rRNA processing	metal ion binding; DNA binding; zinc ion binding; sequence-specific DNA binding; sequence-specific DNA binding transcription factor activity	nucleus; cytoplasm	2.95	1.7	1.46	2.03667	0.02	-0.13	-0.15	-0.01	-0.0675
SPL2YMR225C	intron					2.79		1.24	2.015	0.37	0.1	0.31	-0.04	0.185
YEL021W	YEL021W	URA3	UMP biosynthetic process; 'de novo' UMP biosynthetic process; pyrimidine nucleotide biosynthetic process; metabolic process; 'de novo' pyrimidine nucleobase biosynthetic process	carboxy-lyase activity; lyase activity; orotidine-5'-phosphate decarboxylase activity; catalytic activity	cytosol	2.09	1.33	2.57	1.99667	0.5	-0.89	0.1	0.4	0.0275
SPL2YLR078C	intron					1.65	1.14	3.17	1.98667	0.04	0.34	0.42	0.81	0.4025
YGR217W	YGR217W	CCH1	calcium ion transmembrane transport; transport; transmembrane transport; regulation of ion transmembrane transport; calcium ion transport; ion transport	voltage-gated ion channel activity; ion channel activity; calcium ion binding; voltage-gated calcium channel activity; calcium channel activity	membrane; integral component of membrane; plasma membrane	2.95	0.98	1.93	1.95333	-0.24	-0.39	-0.46	-0.32	-0.3525
YHL041W	YHL041W					1.45	2.12	2.23	1.93333	0.06	0.06	-0.59	-0.4	-0.2175
YKL084W	YKL084W	HOT13	transport; protein transport; protein import into mitochondrial intermembrane space	metal ion binding; zinc ion binding	membrane; mitochondrial intermembrane space; mitochondrial membrane; mitochondrion	1.64	0.73	3.37	1.91333	-0.34	-0.17	-0.46	-0.35	-0.33
IYLRCDELTA8						3.25	-0.37	2.81	1.89667	1.06	3.97	3.94	3.98	3.2375
YOR391C	YOR391C	HSP33	proteolysis; cellular response to nutrient levels	hydrolase activity; peptidase activity; cysteine-type peptidase activity; unfolded protein binding	cellular_component		1.3	2.44	1.87	0.28	0.12	-0.01	-0.16	0.0575
RDN25-1	rRNA					2.62	1.32	1.65	1.86333	-2.09	-0.35	-1.33	-1.64	-1.3525
YCL018W	YCL018W	LEU2	leucine biosynthetic process; cellular amino acid biosynthetic process; glyoxylate cycle; oxidation-reduction process; branched-chain amino acid biosynthetic process	magnesium ion binding; oxidoreductase activity, acting on the CH-OH group of donors, NAD or NADP as acceptor; metal ion binding; 3-isopropylmalate dehydrogenase activity; NAD binding; oxidoreductase activity	cytosol; cytoplasm	1.88	1.55	2.14	1.85667	0.03	-1.77	-0.35	-0.3	-0.5975
YGL183C	YGL183C	MND1	reciprocal meiotic recombination; meiotic cell cycle; DNA recombination	DNA binding; protein binding; double-stranded DNA binding	nucleus; condensed nuclear chromosome		1.83		1.83	0.75	0.24	0.29	0.37	0.4125
YNL128W	YNL128W	TEP1	ascospore wall assembly; peptidyl-tyrosine dephosphorylation; protein dephosphorylation; dephosphorylation; phosphatidylinositol dephosphorylation	molecular_function; hydrolase activity; protein tyrosine/serine/threonine phosphatase activity; phosphatidylinositol-3,4,5-trisphosphate 3-phosphatase activity; protein tyrosine phosphatase activity; phosphatase activity	cytoplasm	1.2	1.24	2.96	1.8	0.2	0.15	-0.27	-0.17	-0.0225
YLR137W	YLR137W	RKM5	protein methylation; methylation	S-adenosylmethionine-dependent methyltransferase activity; methyltransferase activity; transferase activity	cellular_component		1.79		1.79	-0.1	-0.02	0.11	-0.07	-0.02
YOL091W	YOL091W	SPO21	ascospore wall assembly; sporulation resulting in formation of a cellular spore; meiotic nuclear division; meiotic cell cycle; cell division; cell cycle	structural molecule activity	membrane; cytoskeleton; spindle pole; spindle pole body; cytoplasm; prospore membrane	1.73	1.69	1.95	1.79	0.58		0.12	0.31	0.336667
YJL155C	YJL155C	FBP26	glucose metabolic process; fructose 2,6-bisphosphate metabolic process; metabolic process; fructose metabolic process; dephosphorylation	fructose-2,6-bisphosphate 2-phosphatase activity; hydrolase activity; ATP binding; nucleotide binding; catalytic activity; 6-phosphofructo-2-kinase activity	cytoplasm		1.79		1.79	0.14	0.04	0.12	-0.07	0.0575
SPL2YGR001C						2.76	0.72	1.85	1.77667	-0.33	-0.44	0.23	0.33	-0.0525
Q0025						3.08	1.08	1.15	1.77	0.51	0.57	1.93	0.46	0.8675
YCRX06W						0.8	1.63	2.79	1.74	0.12	0.48	-0.08	0.07	0.1475
YJL199C	YJL199C	MBB1				1.57	1.91	1.73	1.73667	-0.24	0.07	-0.08	-0.06	-0.0775
SPL2YBR230C						1.02	0.87	3.29	1.72667	-0.05	-0.14	0.13	0.76	0.175
YHR185C	YHR185C	PFS1	ascospore wall assembly; sporulation resulting in formation of a cellular spore	molecular_function	cytoskeleton; cellular_component; nucleus; spindle pole body; cytoplasm	0.42	2.56	2.19	1.72333	0.62	0.03	0.09	0.15	0.2225
YOR393W	YOR393W	ERR1	glycolytic process; biological_process	magnesium ion binding; metal ion binding; lyase activity; phosphopyruvate hydratase activity	cellular_component; phosphopyruvate hydratase complex			1.72	1.72	0.03	-0.16	-0.12	-0.11	-0.09
YFR001W	YFR001W	LOC1	transport; ribosome biogenesis; intracellular mRNA localization; endonucleolytic cleavage to generate mature 5'-end of SSU-rRNA from (SSU-rRNA, 5.8S rRNA, LSU-rRNA); endonucleolytic cleavage in ITS1 to separate SSU-rRNA from 5.8S rRNA and LSU-rRNA from tricistronic rRNA transcript (SSU-rRNA, 5.8S rRNA, LSU-rRNA); ribosomal large subunit biogenesis; mRNA transport; endonucleolytic cleavage in 5'-E…	mRNA binding	nucleus; nucleolus; preribosome, large subunit precursor; cytoplasm	1.31	1.8	2.02	1.71	-0.08	-0.54	-0.2	0.09	-0.1825
YIL168W								1.7	1.7	0.32	0.23	-0.09	0.16	0.155
YJL135W	YJL135W						1.62	1.76	1.69	0.37	0.09	-0.09	-0.15	0.055
YHL044W	YHL044W		biological_process	molecular_function	membrane; integral component of membrane; plasma membrane		2.1	1.27	1.685	0.22	-0.32	0.28	0.05	0.0575
YJL107C	YJL107C		biological_process	molecular_function	cellular_component		1.68		1.68	0.29	-0.17	-0.31	-0.08	-0.0675
YLR005W	YLR005W	SSL1	DNA repair; regulation of transcription, DNA-templated; phosphorylation of RNA polymerase II C-terminal domain; transcription, DNA-templated; cellular response to DNA damage stimulus; transcription from RNA polymerase II promoter; nucleotide-excision repair	metal ion binding; zinc ion binding; core RNA polymerase binding transcription factor activity	holo TFIIH complex; nucleus; nucleotide-excision repair factor 3 complex; core TFIIH complex	1.86	1.29	1.87	1.67333	0.41	0.1	0.42	0.22	0.2875
YPLWDELTA11						1.89	1.48	1.65	1.67333	0.44			2.11	1.275
YOR348C	YOR348C	PUT4	transport; amino acid transport; transmembrane transport; neutral amino acid transport; amino acid transmembrane transport; proline transport; gamma-aminobutyric acid transport	L-proline transmembrane transporter activity; neutral amino acid transmembrane transporter activity; amino acid transmembrane transporter activity	membrane; integral component of membrane; plasma membrane		1.67		1.67	0.25	0.08	0.22	0.06	0.1525
YKL116C	YKL116C	PRR1	phosphorylation; protein phosphorylation; negative regulation of transcription from RNA polymerase II promoter by pheromones; negative regulation of conjugation with cellular fusion; response to pheromone	protein serine/threonine kinase activity; ATP binding; protein kinase activity; nucleotide binding; kinase activity; receptor signaling protein serine/threonine kinase activity; transferase activity; transferase activity, transferring phosphorus-containing groups	cytoplasm	1.3	2.16	1.52	1.66		-0.44	-0.23	-0.05	-0.24
YJL102W	YJL102W	MEF2	mitochondrial translation; GTP catabolic process; mitochondrial genome maintenance; translation; regulation of mitochondrial membrane potential; ribosome disassembly	nucleotide binding; GTP binding; GTPase activity	mitochondrion	1.66			1.66	0.1	0.19	-0.17	-0.08	0.01
YCR085W	YCR085W					1.54	1.27	2.13	1.64667	-0.29	-0.14	-0.29	-0.09	-0.2025
YLR091W	YLR091W	GEP5	mitochondrial genome maintenance	molecular_function	mitochondrion		1.49	1.79	1.64	0.51	0.47	0.09	0.01	0.27
YIL042C	YIL042C	PKP1	glucose metabolic process; phosphorylation; carbon utilization; peptidyl-serine phosphorylation; protein phosphorylation; carbohydrate metabolic process	ATP binding; kinase activity; protein kinase activity; nucleotide binding; transferase activity; pyruvate dehydrogenase (acetyl-transferring) kinase activity; transferase activity, transferring phosphorus-containing groups	mitochondrial matrix; mitochondrion	1.03	2.6	1.28	1.63667	0.02	0.33	0.2	0.28	0.2075
YOR185C	YOR185C	GSP2	transport; nucleus organization; signal transduction; GTP catabolic process; intracellular protein transport; nucleocytoplasmic transport; small GTPase mediated signal transduction; protein transport	nucleotide binding; GTP binding; GTPase activity	nucleus; integral component of membrane		1.63		1.63	-0.97	-0.26	-0.86	-0.66	-0.6875
YJL103C	YJL103C	GSM1	oxidative phosphorylation; sporulation resulting in formation of a cellular spore; regulation of transcription from RNA polymerase II promoter; regulation of transcription, DNA-templated; transcription, DNA-templated; transcription from RNA polymerase II promoter	metal ion binding; DNA binding; sequence-specific DNA binding RNA polymerase II transcription factor activity; zinc ion binding; sequence-specific DNA binding; sequence-specific DNA binding transcription factor activity	nucleus		1.62		1.62	0.77	0.19	-0.09	-0.12	0.1875
YJR038C	YJR038C					1	1.98	1.84	1.60667	0.4	0.21	-0.12	-0.03	0.115
YHR157W	YHR157W	REC104	meiotic DNA double-strand break formation; reciprocal meiotic recombination; meiotic cell cycle; regulation of transcription, DNA-templated; transcription, DNA-templated	molecular_function	condensed nuclear chromosome	0.97	2.38	1.47	1.60667	0.65	0.01	-0.04	-0.34	0.07
YNL226W	YNL226W					1.09	1.23	2.47	1.59667	0.08	0.23	0.2	0.15	0.165
YOR214C	YOR214C	SPR2	biological_process	molecular_function	fungal-type cell wall; membrane; cell wall; extracellular region; anchored component of membrane	2.05	1.28	1.45	1.59333	0.21	0.67		0.34	0.406667
YER037W	YER037W	PHM8	response to carbon starvation; cellular response to phosphate starvation; metabolic process; nucleotide catabolic process	lysophosphatidic acid phosphatase activity; hydrolase activity; nucleotidase activity	nucleus; cytoplasm		1.58		1.58	1	1.06	1.26	0.46	0.945
SPL2YNL265C						2.03	0.18	2.52	1.57667	-0.17	0.17	0.55	0.81	0.34
YIL032C	YIL032C					1.05	1.5	2.18	1.57667	0.29	0.2		-0.01	0.16
YJL143W	YJL143W	TIM17	transport; intracellular protein transport; mitochondrial genome maintenance; protein transport; protein import into mitochondrial matrix	protein channel activity; P-P-bond-hydrolysis-driven protein transmembrane transporter activity	membrane; mitochondrial inner membrane presequence translocase complex; integral component of membrane; mitochondrial inner membrane; mitochondrion		0.67	2.48	1.575	0.23	0.73	0.37	0.33	0.415
YAL018C	YAL018C	LDS1	ascospore wall assembly; sporulation resulting in formation of a cellular spore	molecular_function	membrane; spore wall; lipid particle; integral component of membrane; ascospore wall; prospore membrane	1.88	1.27	1.57	1.57333	0.32	-0.03		-0.34	-0.0166667
YDR218C	YDR218C	SPR28	cell division; sexual sporulation resulting in formation of a cellular spore; cell cycle	nucleotide binding; structural molecule activity; GTP binding	membrane; septin complex; meiotic spindle; cellular bud neck; ascospore wall; prospore membrane; spindle microtubule	1.19	1.29	2.2	1.56	0.47	-0.02	-0.3	0.14	0.0725
YIR014W	YIR014W		biological_process	molecular_function	membrane; fungal-type vacuole; integral component of membrane	1.11	0.92	2.64	1.55667	0.45	0.49	0.2	0.37	0.3775
YKR009C	YKR009C	FOX2	fatty acid beta-oxidation; metabolic process; fatty acid metabolic process; oxidation-reduction process; lipid metabolic process	lyase activity; oxidoreductase activity, acting on the CH-OH group of donors, NAD or NADP as acceptor; isomerase activity; 3-hydroxyacyl-CoA dehydrogenase activity; catalytic activity; enoyl-CoA hydratase activity; oxidoreductase activity	peroxisome	1.54	0.87	2.23	1.54667	0.16	0.35	-0.03	0.09	0.1425
YLR135W	YLR135W	SLX4	double-strand break repair via break-induced replication; DNA repair; DNA replication; double-strand break repair via single-strand annealing, removal of nonhomologous ends; DNA-dependent DNA replication; interstrand cross-link repair; cellular response to DNA damage stimulus; DNA recombination	5'-flap endonuclease activity	nucleus; Slx1-Slx4 complex; cytoplasm	0.95	1.3	2.39	1.54667	0.15	-0.03	-0.21	-0.06	-0.0375
YDR199W	YDR199W					1.49	1.23	1.92	1.54667	0.29	-0.04	-0.15	-0.21	-0.0275
YLR095C	YLR095C	IOC2	chromatin remodeling; regulation of transcription, DNA-templated; transcription, DNA-templated	nucleosome binding; DNA binding; protein binding; ATPase activity	Isw1b complex; nucleus	1.56	0.74	2.3	1.53333	0.08	-0.17	0.02	0.19	0.03
YCL023C	YCL023C						0.94	2.12	1.53	0.41	0.27	0.02	-0.07	0.1575
YDR168W	YDR168W	CDC37	regulation of stress-activated MAPK cascade; cell division; spindle pole body duplication; regulation of cell cycle; protein stabilization; cell cycle; MAPK cascade involved in osmosensory signaling pathway	unfolded protein binding; protein kinase binding	cytoplasm	1.96	1.31	1.31	1.52667	-0.03	0.28	-0.22	-0.08	-0.0125
YLR238W	YLR238W	FAR10	re-entry into mitotic cell cycle after pheromone arrest; cell cycle	molecular_function	membrane; endoplasmic reticulum; integral component of membrane	1.52			1.52	-0.22	-0.27	-0.26	-0.08	-0.2075
YOL053W	YOL053W	AIM39	biological_process	molecular_function	membrane; cellular_component; integral component of membrane; mitochondrial membrane; mitochondrion		1.1	1.94	1.52	0.02	0.28	0.15	0.23	0.17
YKL161C	YKL161C	KDX1	phosphorylation; protein phosphorylation; biological_process	ATP binding; protein serine/threonine kinase activity; protein kinase activity; kinase activity; nucleotide binding; transferase activity; transferase activity, transferring phosphorus-containing groups	cellular_component	1.93	1.84	0.76	1.51	0.33	-0.3	-0.07	-0.07	-0.0275
YFR032C	YFR032C	RRT5	regulation of transcription, DNA-templated; transcription, DNA-templated; biological_process	molecular_function; RNA binding; nucleotide binding; nucleic acid binding	prospore membrane	1.09	1.6	1.82	1.50333	-0.03	-0.03			-0.03
YOR386W	YOR386W	PHR1	photoreactive repair; DNA repair; protein-chromophore linkage; cellular response to DNA damage stimulus	deoxyribodipyrimidine photo-lyase activity; lyase activity; DNA binding; mRNA binding; nucleotide binding; DNA photolyase activity	nucleus; mitochondrion; cytoplasm	1.96	1.09	1.46	1.50333	-0.03	0.27	-0.38	-0.22	-0.09
YLR302C	YLR302C					1.53	1.47	1.49	1.49667	-0.05	-0.44	-0.48	-0.56	-0.3825
YCR019W	YCR019W	MAK32	interspecies interaction between organisms	molecular_function	cellular_component	1.5	0.46	2.53	1.49667	0.33	-0.01	-0.19	-0.02	0.0275
SPL2YGL251C						1.09		1.9	1.495	1.02	0.24	0.14	0.35	0.4375
YJL120W	YJL120W					1.11	1.88		1.495	-0.22	-0.09	-0.46	-0.05	-0.205
YMR082C	YMR082C					1.35	1.5	1.62	1.49	0.34	-0.09	-0.11	-0.05	0.0225
YLR011W	YLR011W	LOT6	cytoplasmic sequestering of transcription factor; cellular response to oxidative stress; oxidation-reduction process; apoptotic process	NAD(P)H dehydrogenase (quinone) activity; transcription factor binding; FMN reductase (NADH) activity; FMN reductase (NADPH) activity; oxidoreductase activity	nucleus; cytosol; cytoplasm	1.27	1.19	2	1.48667	-0.17	-0.59	-0.47	-0.47	-0.425
YGR286C	YGR286C	BIO2	biotin biosynthetic process	biotin synthase activity; 2 iron, 2 sulfur cluster binding; metal ion binding; 4 iron, 4 sulfur cluster binding; catalytic activity; transferase activity; iron-sulfur cluster binding	mitochondrion		1.48		1.48	0.2	0.16	0.24	0.29	0.2225
YHL042W	YHL042W		biological_process	molecular_function	cellular_component	0.78	2.07	1.58	1.47667	-0.12	0.35	0.04	0.12	0.0975
YJR037W	YJR037W					0.88	2.11	1.44	1.47667	0.19	-0.06	-0.09	-0.38	-0.085
YOR339C	YOR339C	UBC11	protein monoubiquitination; protein ubiquitination; protein polyubiquitination	ATP binding; nucleotide binding; acid-amino acid ligase activity; ligase activity; ubiquitin-protein transferase activity	cytoplasm	0.67	1.18	2.57	1.47333	0.05	0.1	-0.13	0.02	0.01
YJL089W	YJL089W	SIP4	positive regulation of gluconeogenesis by positive regulation of transcription from RNA polymerase II promoter; negative regulation of invasive growth in response to glucose limitation; regulation of transcription, DNA-templated; transcription, DNA-templated; positive regulation of transcription from RNA polymerase II promoter by a nonfermentable carbon source; positive regulation of gluconeogene…	RNA polymerase II core promoter proximal region sequence-specific DNA binding; sequence-specific DNA binding RNA polymerase II transcription factor activity; DNA binding; metal ion binding; zinc ion binding; sequence-specific DNA binding; RNA polymerase II core promoter proximal region sequence-specific DNA binding transcription factor activity involved in positive regulation of transcription	nucleus	0.9	1.48	2.04	1.47333	0.47	0.28	0.24	0.26	0.3125
YKL178C	YKL178C	STE3	G-protein coupled receptor signaling pathway; signal transduction; pheromone-dependent signal transduction involved in conjugation with cellular fusion; cytogamy; response to pheromone	signal transducer activity; mating-type factor pheromone receptor activity; mating-type a-factor pheromone receptor activity; G-protein coupled receptor activity	membrane; integral component of plasma membrane; integral component of membrane	1.11		1.82	1.465	-0.14	0.08	-0.47	0.02	-0.1275
YEL059W	YEL059W	HHY1				1.21	1.02	2.16	1.46333	0.14	0.1	0.33	0.4	0.2425
YJL028W	YJL028W		biological_process	molecular_function	ribosome; membrane; integral component of membrane	1.37	0.85	2.17	1.46333	-0.23	-0.34	-0.48	-0.26	-0.3275
YCR029C						1.05	2.23	1.1	1.46	0.2	0.17	0.07	0.04	0.12
YGR199W	YGR199W	PMT6	protein glycosylation; protein O-linked mannosylation; protein O-linked glycosylation	transferase activity, transferring glycosyl groups; mannosyltransferase activity; transferase activity; dolichyl-phosphate-mannose-protein mannosyltransferase activity	membrane; endoplasmic reticulum; integral component of membrane; endoplasmic reticulum membrane	1.27	1.25	1.86	1.46	-0.74	0.25	-1.15	-1	-0.66
YHL022C	YHL022C	SPO11	sporulation resulting in formation of a cellular spore; meiotic DNA double-strand break formation; meiotic cell cycle; DNA catabolic process, endonucleolytic; DNA metabolic process	DNA binding; hydrolase activity; ATP binding; catalytic activity; endodeoxyribonuclease activity, producing 3'-phosphomonoesters	nuclear chromosome; nucleus; chromosome	0.75	1.73	1.89	1.45667	0.15	0.45	0.96	0.77	0.5825
SPL2YKL190W						1.22	0.81	2.33	1.45333	0.57		0	0.82	0.463333
YFL006W						1.37	0.9	2.09	1.45333	-0.43	-0.51	-0.49	-0.5	-0.4825
YLR123C	YLR123C					0.39	1.12	2.82	1.44333	0.01	-0.11	-0.15	-0.13	-0.095
YLR069C	YLR069C	MEF1	mitochondrial translation; GTP catabolic process; translation; translational elongation; mitochondrial translational elongation	nucleotide binding; translation elongation factor activity; GTP binding; GTPase activity	intracellular; mitochondrion	0.34	1.48	2.5	1.44	-0.06	0.53	-0.27	-0.01	0.0475
SPL2YML124C						2.84	0.02		1.43	0.28	0.38	0.59	0.53	0.445
YOR003W	YOR003W	YSP3	proteolysis; protein catabolic process	serine-type endopeptidase activity; hydrolase activity; peptidase activity; serine-type peptidase activity	cellular_component; ascospore wall		0.99	1.86	1.425	0.61	0.31	0.3	0.26	0.37
YDR389W	YDR389W	SAC7	regulation of fungal-type cell wall organization; signal transduction; regulation of actin cytoskeleton organization; positive regulation of Rho GTPase activity; negative regulation of protein kinase C signaling; negative regulation of Rho protein signal transduction	Rho GTPase activator activity; GTPase activator activity	cytoskeleton; cell cortex; intracellular; cytoplasm	0.92	1.36	1.98	1.42	0.48	-0.05	0.11	0.18	0.18
YFR012W	YFR012W	DCV1	biological_process	molecular_function	membrane; integral component of membrane	0.93	1.61	1.71	1.41667	0.59	0.38	0.5		0.49
YIL170W	YIL170W	HXT12	transport; carbohydrate transport; transmembrane transport; biological_process; hexose transport	molecular_function; hexose transmembrane transporter activity; transporter activity; substrate-specific transmembrane transporter activity; transmembrane transporter activity	membrane; integral component of membrane		0.87	1.96	1.415	-0.34	0.12	-0.23	-0.24	-0.1725
YJL150W	YJL150W					0.9	1.54	1.8	1.41333	0.14	0.03	-0.03	-0.03	0.0275
YLR303W	YLR303W	MET17	cellular amino acid biosynthetic process; methionine metabolic process; metabolic process; cellular amino acid metabolic process; cysteine biosynthetic process; 'de novo' L-methionine biosynthetic process; methionine biosynthetic process	transferase activity, transferring alkyl or aryl (other than methyl) groups; O-acetylhomoserine aminocarboxypropyltransferase activity; cysteine synthase activity; transferase activity; catalytic activity; pyridoxal phosphate binding	cytoplasm; plasma membrane	1.25	1.56	1.42	1.41	0.21	-3.79	-0.27	0.1	-0.9375
YLL016W	YLL016W	SDC25	small GTPase mediated signal transduction; cell division; positive regulation of GTPase activity; cell cycle; regulation of small GTPase mediated signal transduction; Ras protein signal transduction	Ras guanyl-nucleotide exchange factor activity; guanyl-nucleotide exchange factor activity	membrane; intracellular		1.41		1.41	0.13	0.12	-0.29	-0.14	-0.045
YLR053C	YLR053C		biological_process	molecular_function	cellular_component		1.41		1.41	0.32	0.12	-0.24	0	0.05
SPL2YJL206C-A						1.41			1.41	-0.04	-0.24	0.33	0.08	0.0325
SPL2YNR053C						3.23	-0.07	1.05	1.40333	0	0.35	1.45	0.96	0.69
YJL139C	YJL139C	YUR1	cell wall mannoprotein biosynthetic process; mannosylation; protein glycosylation; protein N-linked glycosylation	transferase activity, transferring glycosyl groups; mannosyltransferase activity; transferase activity	membrane; Golgi apparatus; integral component of membrane; Golgi membrane		-0.01	2.8	1.395	-0.18	-0.15	-0.59	-0.36	-0.32
YMR295C	YMR295C		biological_process	molecular_function	ribosome; mating projection tip; cellular bud	-0.01	1.51	2.67	1.39	2.62	3.35	2.71	2.87	2.8875
YFL015C	YFL015C					0.88	1.46	1.83	1.39	0.23	-0.09	0.65	0.52	0.3275
YGR290W	YGR290W					0.86	1.87	1.44	1.39	0.23	0.23	-0.19	0.09	0.09
YHR176W	YHR176W	FMO1	protein folding; oxidation-reduction process	NADP binding; flavin adenine dinucleotide binding; N,N-dimethylaniline monooxygenase activity; monooxygenase activity; oxidoreductase activity	endoplasmic reticulum membrane	0.47	1.48	2.22	1.39	0	0.08	-0.42	0.04	-0.075
YKL102C	YKL102C					1.37	1.21	1.58	1.38667	-0.12		-0.02	-0.19	-0.11
YLR127C	YLR127C	APC2	protein ubiquitination; mitotic nuclear division; metaphase/anaphase transition of mitotic cell cycle; ubiquitin-dependent protein catabolic process; anaphase-promoting complex-dependent proteasomal ubiquitin-dependent protein catabolic process; exit from mitosis; cyclin catabolic process; cell division; cell cycle	ubiquitin protein ligase binding; ubiquitin-protein transferase activity	nucleus; cytoplasm; anaphase-promoting complex; cullin-RING ubiquitin ligase complex	0.75		2.02	1.385	-0.2	-0.32	-0.41	-0.4	-0.3325
YMR244W	YMR244W		biological_process	molecular_function	membrane; cellular_component; integral component of membrane		1.31	1.45	1.38	0.39	0.08	-0.15	0.14	0.115
YJL015C	YJL015C					1.52	1.24		1.38	-0.14	-0.27	-0.33	-0.21	-0.2375
YIL171W	YIL171W		transport; transmembrane transport; carbohydrate transport; biological_process; hexose transport	molecular_function; hexose transmembrane transporter activity; transmembrane transporter activity	membrane; cellular_component; integral component of membrane; plasma membrane		1.38		1.38	0.16	0.22	-0.02	0.35	0.1775
YOR183W	YOR183W	FYV12	biological_process	molecular_function	membrane; cellular_component; integral component of membrane		1.37		1.37	-0.05	-0.26	-0.17	-0.26	-0.185
YMR206W	YMR206W		biological_process	molecular_function	cellular_component	0.83	1.31	1.95	1.36333	0.24	-0.23	-0.26	-0.1	-0.0875
YPL005W	YPL005W	AEP3	mitochondrial translational initiation; mRNA metabolic process	molecular_function	membrane; extrinsic component of membrane; mitochondrial inner membrane; mitochondrion; cytoplasm	1	0.99	2.1	1.36333	0.16	0	0.09	-0.1	0.0375
YCRX12W						0.85	1.39	1.84	1.36	0.04	-0.25	-0.5	-0.07	-0.195
YIL006W	YIL006W	YIA6	transport; mitochondrial pyruvate transport; transmembrane transport; NAD transmembrane transport	NAD transporter activity; pyruvate secondary active transmembrane transporter activity; transporter activity	membrane; integral component of membrane; mitochondrial inner membrane; mitochondrion	0.49	2.24	1.35	1.36	-0.02	-0.08	0.04	-0.05	-0.0275
YJR152W	YJR152W	DAL5	transport; tripeptide transport; transmembrane transport; allantoate transport; dipeptide transport	dipeptide transporter activity; allantoate transmembrane transporter activity; transporter activity	membrane; integral component of membrane; plasma membrane	1.05	1.67		1.36	-0.2	0.06	-0.51	-0.2	-0.2125
YER079W	YER079W		biological_process	molecular_function	nucleus; cytoplasm	1.43		1.28	1.355	0.13	-0.12		0.5	0.17
YGL138C	YGL138C		biological_process	molecular_function	prospore membrane	0.42	2.04	1.6	1.35333	0.26	0.3	0.17	0.19	0.23
YHR160C	YHR160C	PEX18	protein import into peroxisome matrix	protein binding	membrane; cytosol; peroxisome; cytoplasm; peroxisomal membrane	0.94	1.73	1.39	1.35333	0.53		0.42	-0.02	0.31
YKR104W	YKR104W		transport; ATP catabolic process	ATP binding; nucleotide binding; ATPase activity, coupled to transmembrane movement of substances; ATPase activity	membrane; integral component of membrane	0.91	1.79		1.35	0.54	0.09	0.08	-0.04	0.1675
YGR224W	YGR224W	AZR1	transport; transmembrane transport; azole transport	azole transporter activity	membrane; integral component of membrane; plasma membrane	1.05	1.65		1.35	0.26	0.34	0.24	0.38	0.305
YMR045C	YMR045C		DNA integration; viral release from host cell; metabolic process; transposition, RNA-mediated; DNA biosynthetic process; proteolysis; RNA phosphodiester bond hydrolysis, endonucleolytic; nucleic acid phosphodiester bond hydrolysis; RNA-dependent DNA replication; DNA recombination; transposition	DNA binding; RNA binding; peptidase activity; ATP binding; RNA-DNA hybrid ribonuclease activity; RNA-directed DNA polymerase activity; hydrolase activity; nucleotide binding; nucleotidyltransferase activity; catalytic activity; nucleic acid binding; aspartic-type endopeptidase activity; nuclease activity; DNA-directed DNA polymerase activity; metal ion binding; transferase activity; ribonuclease …	retrotransposon nucleocapsid; nucleus; cytoplasm	-1.85	4.96	0.94	1.35	0.79	1.62	0.55	0.78	0.935
YOR195W	YOR195W	SLK19	mitotic spindle organization in nucleus; chromosome segregation; mitotic nuclear division; centromere clustering; meiotic nuclear division; cell division; meiotic cell cycle; cell cycle; nuclear migration	molecular_function	cytoskeleton; spindle midzone; microtubule; spindle pole body; chromosome; cytoplasm; chromosome, centromeric region; condensed nuclear chromosome kinetochore; spindle; kinetochore; condensed chromosome kinetochore		1.34		1.34	0.2	-0.22	-0.25	-0.07	-0.085
YJL144W	YJL144W		cellular response to water deprivation	molecular_function	cytoplasm	1.34	1.34		1.34	-0.4	0.22	-0.27	0	-0.1125
YLR119W	YLR119W	SRN2	transport; protein targeting to membrane; protein targeting to vacuole; ubiquitin-dependent protein catabolic process via the multivesicular body sorting pathway; protein transport	protein binding	membrane; endosome; ESCRT I complex; late endosome membrane; cytoplasm	0.54	1.38	2.1	1.34	-0.6	-0.63	-0.41	-0.4	-0.51
YLR125W	YLR125W		biological_process	molecular_function	cellular_component	0.94	0.96	2.12	1.34	0.04	-0.15	-0.34	0.06	-0.0975
YJL047C	YJL047C	RTT101	DNA repair; protein ubiquitination; regulation of mitosis; nonfunctional rRNA decay; ubiquitin-dependent protein catabolic process; cell division; replication fork processing; negative regulation of transposition, RNA-mediated; cellular response to DNA damage stimulus; cell cycle	ubiquitin protein ligase binding; ubiquitin-protein transferase activity	Cul8-RING ubiquitin ligase complex; nucleus; cytoplasm; cullin-RING ubiquitin ligase complex	1.17	1.5		1.335	0.32	-0.16	-0.26	-0.25	-0.0875
YML100W	YML100W	TSL1	trehalose biosynthetic process	trehalose-phosphatase activity; alpha,alpha-trehalose-phosphate synthase (UDP-forming) activity; enzyme regulator activity; catalytic activity	alpha,alpha-trehalose-phosphate synthase complex (UDP-forming); cytoplasm	0.96		1.7	1.33	0.23	0.93	-0.44	-0.14	0.145
YOR100C	YOR100C	CRC1	transport; fatty acid metabolic process	carnitine:acyl carnitine antiporter activity	membrane; mitochondrial inner membrane; integral component of membrane; mitochondrion	0.68	1.11	2.19	1.32667	-0.06	-0.41		-0.45	-0.306667
YDR253C	YDR253C	MET32	negative regulation of transcription from RNA polymerase II promoter; regulation of transcription from RNA polymerase II promoter; regulation of mitotic cell cycle; regulation of transcription, DNA-templated; positive regulation of transcription from RNA polymerase II promoter; transcription, DNA-templated; regulation of sulfur amino acid metabolic process	metal ion binding; DNA binding; sequence-specific transcription regulatory region DNA binding RNA polymerase II transcription factor recruiting transcription factor activity; sequence-specific DNA binding; core promoter proximal region sequence-specific DNA binding; RNA polymerase II activating transcription factor binding; nucleic acid binding	nucleus; cytoplasm	0.95	1.14	1.89	1.32667	0.7	0.08	0.1	0.31	0.2975
YIL165C	YIL165C		nitrogen compound metabolic process; mitochondrion degradation	molecular_function; hydrolase activity, acting on carbon-nitrogen (but not peptide) bonds	cellular_component	1.07	1.58		1.325	0.56	0.55	0.4	0.24	0.4375
YLR013W	YLR013W	GAT3	regulation of transcription, DNA-templated; transcription, DNA-templated	DNA binding; metal ion binding; sequence-specific DNA binding; zinc ion binding; sequence-specific DNA binding transcription factor activity	nucleus		1.66	0.99	1.325	0.06		-0.41	-0.23	-0.193333
YLR117C	YLR117C	CLF1	mRNA processing; RNA processing; cis assembly of pre-catalytic spliceosome; DNA replication initiation; RNA splicing	first spliceosomal transesterification activity; DNA replication origin binding; second spliceosomal transesterification activity; chromatin binding	U2-type catalytic step 2 spliceosome; nucleus; U2-type catalytic step 1 spliceosome; chromatin; intracellular; Prp19 complex; U2-type prespliceosome; U2-type post-mRNA release spliceosomal complex; spliceosomal complex	0.18	0.84	2.95	1.32333	0.08	0.1	-0.28	-0.11	-0.0525
YLR105C	YLR105C	SEN2	RNA phosphodiester bond hydrolysis; tRNA splicing, via endonucleolytic cleavage and ligation; tRNA-type intron splice site recognition and cleavage; nucleic acid phosphodiester bond hydrolysis; RNA phosphodiester bond hydrolysis, endonucleolytic; tRNA processing	lyase activity; tRNA-intron endonuclease activity; nucleic acid binding; nuclease activity	membrane; endomembrane system; tRNA-intron endonuclease complex; nucleus; mitochondrion; mitochondrial outer membrane	0.48	0.85	2.63	1.32	-0.08	-0.14	0.01	-0.15	-0.09
SPL2YLR287C-A						0.84	1.03	2.08	1.31667	0.02	0.52	1.13	1.05	0.68
YHR014W	YHR014W	SPO13	meiotic sister chromatid cohesion; sporulation resulting in formation of a cellular spore; protein localization to chromosome, centromeric region; meiotic cell cycle; positive regulation of sister chromatid cohesion	molecular_function	nucleus; meiotic spindle; condensed nuclear chromosome, centromeric region	0.58	1.35	2.02	1.31667	0.35	0.27	0.83	0.49	0.485
YLR103C	YLR103C	CDC45	regulation of chromatin silencing at telomere; pre-replicative complex assembly involved in nuclear cell cycle DNA replication; double-strand break repair via break-induced replication; DNA replication; DNA replication initiation; cell cycle	DNA replication origin binding; single-stranded DNA binding; chromatin binding	DNA replication preinitiation complex; nucleus; replication fork protection complex; nuclear pre-replicative complex; nuclear replication fork	0.37	2.04	1.52	1.31	0.09	0.01	-0.23	-0.07	-0.05
YFR026C	YFR026C	ULI1	response to unfolded protein; endoplasmic reticulum unfolded protein response	molecular_function	cellular_component	0.32	1.88	1.73	1.31	0.56		0.56	0.28	0.466667
YLR262C	YLR262C	YPT6	transport; intracellular protein transport; small GTPase mediated signal transduction; retrograde transport, endosome to Golgi; protein transport	nucleotide binding; GTP binding; GTPase activity	membrane; cytosol; Golgi apparatus; plasma membrane; cis-Golgi network	1.4	1.04	1.48	1.30667	-0.24	-0.12	-0.26	-0.3	-0.23
YAR030C	YAR030C					1.15	1.68	1.07	1.3	0.24	0.24	0.17	-0.02	0.1575
YKL162C	YKL162C		biological_process	molecular_function	mitochondrion	1.49	1.57	0.84	1.3	-0.45	-0.54	-0.66	-0.37	-0.505
YIR003W	YIR003W	AIM21	mitochondrion migration along actin filament	molecular_function	ribosome; cytoskeleton; actin cortical patch; actin cytoskeleton; mating projection tip; cytoplasm	1.38	0.04	2.47	1.29667	0.42	0.29	0.2	0.43	0.335
YLR141W	YLR141W	RRN5	regulation of transcription, DNA-templated; chromatin organization; transcription of nuclear large rRNA transcript from RNA polymerase I promoter; transcription, DNA-templated	RNA polymerase I upstream control element sequence-specific DNA binding transcription factor activity	nucleus; nucleolus; RNA polymerase I upstream activating factor complex	1.26	1.37	1.25	1.29333	-0.01	-0.02	0.02	0.36	0.0875
YLR030W	YLR030W		biological_process	molecular_function	cellular_component	0.66	1.91		1.285	0.64	0.31	-0.31	-0.15	0.1225
YPR077C	YPR077C					0.85	0.96	2.03	1.28	0.51	-0.22	-0.28	-0.14	-0.0325
YJL019W	YJL019W	MPS3	synapsis; telomere tethering at nuclear periphery; karyogamy; chromatin silencing at telomere; meiotic telomere clustering; spindle pole body duplication; establishment of mitotic sister chromatid cohesion; cell cycle; mitotic sister chromatid cohesion; nuclear migration involved in conjugation with cellular fusion	molecular_function; ATP binding; nucleotide binding	membrane; cytoskeleton; nuclear membrane; nucleus; nuclear chromosome, telomeric region; spindle pole body; nuclear envelope; cytoplasm; nuclear periphery; integral component of membrane; half bridge of spindle pole body	1.29	1.27		1.28	-0.15	-0.13	-0.38	-0.28	-0.235
YJL168C	YJL168C	SET2	DNA-templated transcription, termination; histone methylation; regulation of DNA-dependent DNA replication initiation; negative regulation of histone H3-K9 acetylation; histone H3-K36 methylation; ascospore formation; regulation of transcription, DNA-templated; negative regulation of histone H3-K14 acetylation; transcription, DNA-templated; histone lysine methylation; negative regulation of antis…	methyltransferase activity; histone methyltransferase activity (H3-K36 specific); transferase activity; histone methyltransferase activity; histone-lysine N-methyltransferase activity	nucleus; cytosol; chromosome	1.44	0.89	1.49	1.27333	0.05	-0.26	0.04	0.21	0.01
YHL006C	YHL006C	SHU1	maintenance of rDNA; DNA repair; recombinational repair; DNA recombination; cellular response to DNA damage stimulus; DNA recombinase assembly	molecular_function	site of double-strand break; nucleus; nucleolus; Shu complex	0.82	1.28	1.71	1.27	0.47	0.33	0.27	0.27	0.335
YMR090W	YMR090W		biological_process	molecular_function	cytoplasm	1.21	1.74	0.85	1.26667	0.08	0.16	-0.19	0.03	0.02
YLR312C	YLR312C		biological_process	molecular_function	membrane; cellular_component; integral component of membrane	1.05	1.93	0.82	1.26667	0.43	0.26	-0.23	-0.25	0.0525
YKL197C	YKL197C	PEX1	peroxisome organization; protein import into peroxisome matrix, receptor recycling; ATP catabolic process; protein targeting to peroxisome	ATP binding; nucleotide binding; protein heterodimerization activity; ATPase activity; ATPase activity, coupled	membrane; peroxisome; cytoplasm; peroxisomal membrane	1.9	0.55	1.34	1.26333	-0.07	0.15	-0.06	0.2	0.055
YKL037W	YKL037W	AIM26	autophagy; mitochondrion degradation	molecular_function	membrane; integral component of membrane; mitochondrion; mitochondrial membrane	1.23	1.09	1.47	1.26333	-0.23	-0.01	-0.4	-0.16	-0.2
YGL033W	YGL033W	HOP2	synapsis; reciprocal meiotic recombination; meiotic cell cycle; DNA recombination	DNA binding; protein binding; double-stranded DNA binding	nucleus; condensed nuclear chromosome	1.05	1.78	0.93	1.25333	-0.09		0.76	0.85	0.506667
YNL318C	YNL318C	HXT14	transport; carbohydrate transport; transmembrane transport; hexose transport	galactose transmembrane transporter activity; substrate-specific transmembrane transporter activity; transmembrane transporter activity; transporter activity	membrane; integral component of membrane; mitochondrion; plasma membrane		1.37	1.13	1.25	0	-0.37	-0.32	-0.58	-0.3175
YDR401W	YDR401W					0.76	1.46	1.53	1.25	-0.13	-0.4	-0.56	-0.19	-0.32
YLR035C	YLR035C	MLH2	DNA repair; reciprocal meiotic recombination; mismatch repair; cellular response to DNA damage stimulus	molecular_function; ATP binding; mismatched DNA binding; ATPase activity	nucleus	1.24	1.06	1.44	1.24667	0.02	0.02	-0.12	-0.02	-0.025
YJL049W	YJL049W		protein transport; biological_process	molecular_function	cellular_component	1.44	1.06	1.23	1.24333	0.43	0.13	0.13	0.19	0.22
YHL043W	YHL043W	ECM34	cell wall organization; biological_process	molecular_function	membrane; cellular_component; integral component of membrane	0.77	0.9	2.05	1.24	-0.1	0.13	-0.21	-0.25	-0.1075
YJL045W	YJL045W		tricarboxylic acid cycle; electron transport chain; cellular respiration; oxidation-reduction process	oxidoreductase activity, acting on the CH-CH group of donors; flavin adenine dinucleotide binding; succinate dehydrogenase (ubiquinone) activity; oxidoreductase activity	membrane; mitochondrial inner membrane; mitochondrion	0.73	1.17	1.81	1.23667	0.52	0.33	0.13	0.16	0.285
YGR153W	YGR153W		biological_process	molecular_function	cellular_component	0.91	1.56	1.24	1.23667	0.27	0.02	0.17	0.43	0.2225
YIL097W	YIL097W	FYV10	proteasome-mediated ubiquitin-dependent protein catabolic process; negative regulation of apoptotic process; negative regulation of gluconeogenesis	ubiquitin-protein transferase activity	nucleus; GID complex; cytoplasm	1.41	1.02	1.28	1.23667	-0.04		-0.06	0.21	0.0366667
YARCDELTA8						0.93	1.54	1.23	1.23333	0.89	0.31		0.03	0.41
YLR376C	YLR376C	PSY3	error-free translesion synthesis; recombinational repair; DNA repair; cellular response to DNA damage stimulus; DNA recombinase assembly	molecular_function	site of double-strand break; nucleus; cytoplasm; Shu complex	1.6		0.86	1.23	-0.25	0.05	-0.38	-0.14	-0.18
YER034W	YER034W		biological_process	molecular_function	nucleus; cytoplasm		1.23		1.23	-0.05	-0.16	0.53	0.02	0.085
YMR294W-A	YMR294W-A					0.14	1.46	2.08	1.22667	2.31	2.93	2.48	2.45	2.5425
SPL2YLR312W-A							1.2	1.24	1.22	0.24	-0.23	-0.15	-0.07	-0.0525
YBR180W	YBR180W	DTR1	transport; ascospore wall assembly; sporulation resulting in formation of a cellular spore; transmembrane transport; amine transport	amine transmembrane transporter activity	membrane; integral component of membrane; prospore membrane	1.21	1.08	1.36	1.21667	0.44	0.28	0.06	0.31	0.2725
YJL164C	YJL164C	TPK1	phosphorylation; protein kinase A signaling; cell division; protein phosphorylation; cell cycle; Ras protein signal transduction	ATP binding; kinase activity; cAMP-dependent protein kinase activity; protein serine/threonine kinase activity; nucleotide binding; protein kinase activity; transferase activity; transferase activity, transferring phosphorus-containing groups	nucleus; cytoplasm; cAMP-dependent protein kinase complex	0.85	1.51	1.28	1.21333	0.1	0.28	-0.12	-0.07	0.0475
YGR269W	YGR269W					0.77	1.13	1.74	1.21333	0.58	0.25	-0.07	-0.05	0.1775
YNR071C	YNR071C		carbohydrate metabolic process; biological_process	molecular_function; carbohydrate binding; isomerase activity; catalytic activity	cellular_component		1.21		1.21	0.27	0.12	-0.23	0.11	0.0675
SPL2YCR097W-1							1.77	0.65	1.21	0.73	0.35	0.38	0.27	0.4325
YCR098C	YCR098C	GIT1	transport; transmembrane transport; glycerol-3-phosphate transport; glycerophosphodiester transport	glycerol-3-phosphate transmembrane transporter activity; glycerophosphodiester transmembrane transporter activity; transporter activity; transmembrane transporter activity	membrane; integral component of membrane; plasma membrane	0.58	1.81	1.24	1.21	0.32	0.26	-0.14	-0.26	0.045
YGR225W	YGR225W	AMA1	ascospore wall assembly; meiosis I; ascospore formation; meiotic DNA integrity checkpoint; synaptonemal complex assembly; proteolysis; cell division; meiotic cell cycle; positive regulation of protein catabolic process; cell cycle; meiotic chromosome segregation	enzyme activator activity	anaphase-promoting complex	1.3	1.12		1.21	0.79	0.27	0.33	0.38	0.4425
YLR234W	YLR234W	TOP3	reciprocal meiotic recombination; telomere maintenance via telomerase; regulation of DNA recombination; mitotic sister chromatid cohesion; DNA topological change	DNA binding; DNA topoisomerase type I activity; isomerase activity; DNA topoisomerase activity	nucleus; RecQ helicase-Topo III complex	1.27	0.86	1.49	1.20667	0.14	-0.21	-0.37	-0.16	-0.15
YLR265C	YLR265C	NEJ1	double-strand break repair via single-strand annealing; DNA repair; cellular response to DNA damage stimulus; double-strand break repair via nonhomologous end joining	DNA end binding	membrane; nuclear membrane; nucleus; DNA ligase IV complex; integral component of membrane; cytoplasm	0.6	0.45	2.57	1.20667	-0.25	0	-0.21	-0.23	-0.1725
YHR177W	YHR177W		positive regulation of transcription from RNA polymerase II promoter	DNA binding	nucleus	0.52	1.39	1.71	1.20667	0.01	-0.64	0.1	0.35	-0.045
YIL012W	YIL012W						1.54	0.87	1.205	0.11	0.23	0.33	0.19	0.215
YKR105C	YKR105C	VBA5	transport; transmembrane transport; amino acid transport; arginine transport	molecular_function; transmembrane transporter activity	vacuolar membrane; membrane; integral component of membrane; plasma membrane; vacuole	0.7	1.58	1.33	1.20333	0.3	-0.09	-0.37	-0.19	-0.0875
YLR184W	YLR184W					1.18	1.16	1.27	1.20333	0.06	0.21	-0.38	-0.17	-0.07
YCL004W	YCL004W	PGS1	cardiolipin biosynthetic process; phospholipid biosynthetic process; metabolic process; phosphatidylglycerol biosynthetic process; lipid metabolic process	ATP binding; nucleotide binding; CDP-diacylglycerol-glycerol-3-phosphate 3-phosphatidyltransferase activity; phosphotransferase activity, for other substituted phosphate groups; transferase activity; catalytic activity	mitochondrion	0.84	0.97	1.8	1.20333	-0.02	0.51	-0.24	0.03	0.07
YDR400W	YDR400W	URH1	uridine catabolic process; nicotinate nucleotide salvage; NAD biosynthesis via nicotinamide riboside salvage pathway; pyrimidine nucleoside catabolic process; cytidine catabolic process; metabolic process; pyrimidine-containing compound salvage	ribosylpyrimidine nucleosidase activity; hydrolase activity, hydrolyzing N-glycosyl compounds; hydrolase activity; nicotinic acid riboside hydrolase activity; nicotinamide riboside hydrolase activity; uridine nucleosidase activity; hydrolase activity, acting on glycosyl bonds	nucleus; cytoplasm	1.07	1.33		1.2	0.2	0.07	-0.12	-0.35	-0.05
YLR097C	YLR097C	HRT3	protein ubiquitination; SCF-dependent proteasomal ubiquitin-dependent protein catabolic process; cellular response to methylmercury	protein binding, bridging; ubiquitin-protein transferase activity	SCF ubiquitin ligase complex	1.15	1.25		1.2	-0.16	-0.25	-0.33	-0.2	-0.235
YML125C	YML125C	PGA3	replicative cell aging; oxidation-reduction process; protein transport; chronological cell aging	cytochrome-b5 reductase activity, acting on NAD(P)H; oxidoreductase activity	membrane; endoplasmic reticulum; integral component of membrane; endoplasmic reticulum membrane; plasma membrane		1.2		1.2	-0.87	-0.43	-1.2	-0.89	-0.8475
YCRX05W						1	0.62	1.98	1.2	-0.26	0.05	-0.55	-0.29	-0.2625
SPL2YGL232W								1.2	1.2	0.4	0.22	0.06	0.04	0.18
YNL310C	YNL310C	ZIM17	protein folding; transport; response to unfolded protein; protein stabilization; protein transport; protein import into mitochondrial matrix; mitochondrion organization	metal ion binding; zinc ion binding; chaperone binding	mitochondrial matrix; membrane; mitochondrial inner membrane; mitochondrion	1.9	0.46	1.23	1.19667	-0.44	-0.12	-0.71	-0.38	-0.4125
YHL045W	YHL045W					0.42	1.49	1.68	1.19667	-0.78	-1.02	-0.88	-0.93	-0.9025
YMR020W	YMR020W	FMS1	pantothenate biosynthetic process; spermine catabolic process; oxidation-reduction process	spermine:oxygen oxidoreductase (spermidine-forming) activity; N1-acetylspermidine:oxygen oxidoreductase (3-acetamidopropanal-forming) activity; polyamine oxidase activity; N1-acetylspermine:oxygen oxidoreductase (3-acetamidopropanal-forming) activity; spermidine:oxygen oxidoreductase (3-aminopropanal-forming) activity; oxidoreductase activity	cytoplasm	0.34	1.49	1.74	1.19	0.05	0.28	-0.23	0.2	0.075
YIL025C	YIL025C					0.37	1.73	1.47	1.19	0.21	0.24	-0.13	-0.26	0.015
FRAGYDL079C							1.11	1.27	1.19	0.58	0.35	-0.24	0.02	0.1775
YOL085C	YOL085C					1.19	0.66	1.71	1.18667	0.01	0.28	0.01	0.36	0.165
YLR273C	YLR273C	PIG1	glycogen biosynthetic process; regulation of glycogen biosynthetic process	protein phosphatase type 1 regulator activity	protein phosphatase type 1 complex	1.25	0.92	1.39	1.18667	0.01	-0.14	-0.24	-0.09	-0.115
YJL035C	YJL035C	TAD2	tRNA modification; tRNA processing	metal ion binding; hydrolase activity; zinc ion binding; catalytic activity; tRNA-specific adenosine deaminase activity	nucleus; cytoplasm	1.09	1.28		1.185	-0.18	0.1	-0.31	-0.31	-0.175
YLR162W	YLR162W		biological_process	molecular_function	cellular_component; membrane; integral component of membrane	2.91	-1.15	1.79	1.18333	-0.56	-0.31	0.22	0.45	-0.05
YLR308W	YLR308W	CDA2	ascospore wall assembly; sporulation resulting in formation of a cellular spore; chitin catabolic process; polysaccharide catabolic process; carbohydrate metabolic process	chitin deacetylase activity; hydrolase activity; catalytic activity; hydrolase activity, acting on carbon-nitrogen (but not peptide) bonds	chitosan layer of spore wall	0.88	1.95	0.72	1.18333	0.04	0.16	-0.23	-0.11	-0.035
YML104C	YML104C	MDM1	termination of G-protein coupled receptor signaling pathway; mitochondrion inheritance; mitochondrion organization; nuclear migration	phosphatidylinositol-3-phosphate binding; structural constituent of cytoskeleton; phosphatidylinositol binding	integral component of membrane; intermediate filament; cytoplasm	0.58	1.48	1.48	1.18	-0.12	-0.35	-0.61	-0.18	-0.315
YOL024W	YOL024W		biological_process	molecular_function	cellular_component	0.77	1.33	1.44	1.18	0.43	0.45	0.31	0.47	0.415
YHR093W	YHR093W	AHT1				0.93	1.62	0.97	1.17333	0.15	-0.03	0.27	0.47	0.215
YJL163C	YJL163C		transmembrane transport; biological_process	molecular_function	membrane; integral component of membrane	0.59	1.47	1.46	1.17333	-0.25	-0.26	-0.66	-0.3	-0.3675
YPR039W	YPR039W					1.16	0.45	1.91	1.17333	-0.33	-0.19	-0.24	-0.24	-0.25
YLR323C	YLR323C	CWC24	mRNA processing; generation of catalytic spliceosome for first transesterification step; mRNA splicing, via spliceosome; snoRNA splicing; RNA splicing	molecular_function; DNA binding; metal ion binding; zinc ion binding	U2-type spliceosomal complex; nucleus; spliceosomal complex	0.9	1	1.6	1.16667	-0.02	0.05	0.07	-0.22	-0.03
YBR292C	YBR292C					0.74	1.71	1.05	1.16667	0.42	0.24	-0.03	-0.07	0.14
SPL2YCR028C-A						1.64	0.72	1.14	1.16667	0.12	-0.07	0.14	0.18	0.0925
YIL167W	YIL167W	SDL1	gluconeogenesis; serine family amino acid metabolic process	L-serine ammonia-lyase activity; lyase activity	cellular_component; cytoplasm	0.33	1.14	2.03	1.16667	0.33	0.3	-0.05	0.09	0.1675
YJL182C	YJL182C					0.65	2.19	0.66	1.16667	-0.07	0.16	-0.16	0.04	-0.0075
YKL097C	YKL097C					1		1.32	1.16	0.05	0.05		0.29	0.13
YBR144C	YBR144C					0.67	1.58	1.23	1.16	-0.09	-0.14		-0.01	-0.08
YKL135C	YKL135C	APL2	Golgi to vacuole transport; transport; intracellular protein transport; protein transport; vesicle-mediated transport	clathrin binding; protein transporter activity	membrane; membrane coat; coated pit; plasma membrane; AP-1 adaptor complex	0.04	2.28		1.16	-0.24	-0.09	-0.31	0.01	-0.1575
YLR092W	YLR092W	SUL2	transport; transmembrane transport; sulfate transport; sulfate transmembrane transport	sulfate transmembrane transporter activity; secondary active sulfate transmembrane transporter activity	membrane; integral component of membrane; plasma membrane	0.61	2.08	0.78	1.15667	0.37	-0.21	-0.23	0.16	0.0225
YHL036W	YHL036W	MUP3	transport; methionine import; amino acid transport; amino acid transmembrane transport	L-methionine transmembrane transporter activity; amino acid transmembrane transporter activity	membrane; integral component of membrane	0.28	1	2.19	1.15667	-0.04	0.19	0.57	0.42	0.285
YKL107W	YKL107W		metabolic process; oxidation-reduction process; biological_process	molecular_function; oxidoreductase activity	membrane; cellular_component; integral component of membrane	1.56	1.65	0.26	1.15667	0.32	0.17	-0.07	0.1	0.13
YKL151C	YKL151C		nicotinamide nucleotide metabolic process	lyase activity; ATP binding; nucleotide binding; ATP-dependent NAD(P)H-hydrate dehydratase activity	cytoplasm	0.79	1.52		1.155	0.07	0.45	0.38	0.13	0.2575
YLR149C	YLR149C		biological_process	molecular_function	cellular_component	1.04	0.78	1.63	1.15	0.04	0.13	-0.42	-0.11	-0.09
YMR137C	YMR137C	PSO2	double-strand break repair; DNA repair; nucleic acid phosphodiester bond hydrolysis; interstrand cross-link repair; cellular response to DNA damage stimulus	metal ion binding; exonuclease activity; 5'-3' exonuclease activity; hydrolase activity; damaged DNA binding; nuclease activity	nucleus	0.71	1.29	1.45	1.15	0.32	0.41	0.16	0.3	0.2975
YOR190W	YOR190W	SPR1	sporulation resulting in formation of a cellular spore; metabolic process; ascospore formation; carbohydrate metabolic process; cell wall organization	hydrolase activity, hydrolyzing O-glycosyl compounds; hydrolase activity; glucan exo-1,3-beta-glucosidase activity; hydrolase activity, acting on glycosyl bonds	fungal-type cell wall; extracellular region; ascospore wall; prospore membrane	0.57	1.14	1.74	1.15	-0.51	-0.34	-0.34	0.27	-0.23
YGL177W	YGL177W					0.69	1.1	1.66	1.15	0.61	0.2	-0.34	0.06	0.1325
YPL121C	YPL121C	MEI5	sporulation resulting in formation of a cellular spore; reciprocal meiotic recombination; DNA repair; meiotic cell cycle; meiotic DNA recombinase assembly; cellular response to DNA damage stimulus	molecular_function	nucleus; condensed nuclear chromosome	0.52	0.94	1.98	1.14667	-0.17	-0.09	-0.46	-0.4	-0.28
YDR326C	YDR326C	YSP2	apoptotic process	molecular_function	membrane; integral component of membrane; mitochondrion; mitochondrial membrane; cytoplasm	1.34	1.26	0.84	1.14667	0.02	-0.14	0.27	0.3	0.1125
YJL095W	YJL095W	BCK1	phosphorylation; peroxisome degradation; protein phosphorylation; intracellular signal transduction; establishment of cell polarity; regulation of fungal-type cell wall organization; response to acidity; response to nutrient; endoplasmic reticulum unfolded protein response; peptidyl-tyrosine phosphorylation	MAP kinase kinase kinase activity; ATP binding; kinase activity; protein tyrosine kinase activity; protein serine/threonine kinase activity; protein kinase activity; nucleotide binding; transferase activity; transferase activity, transferring phosphorus-containing groups	mating projection tip; cytoplasm		0.95	1.34	1.145	0.4	0.22	0.38	0.43	0.3575
YJL038C	YJL038C	LOH1	ascospore wall assembly; sporulation resulting in formation of a cellular spore; chromosome organization	molecular_function	membrane; cellular_component; integral component of membrane	0.95		1.34	1.145	0.99	0.96	1.12	0.74	0.9525
YCL041C	YCL041C					0.2	0.27	2.96	1.14333	-0.34	0.14	-0.12	0.05	-0.0675
YER187W	YER187W		biological_process	molecular_function	cellular_component	0.74	1.5	1.19	1.14333	0.72	-0.14		-0.23	0.116667
YGR144W	YGR144W	THI4	thiamine biosynthetic process; thiazole biosynthetic process; response to stress; mitochondrial genome maintenance	metal ion binding; ferrous iron binding	nucleus; cytosol; cytoplasm	0.54	1.54	1.35	1.14333	0.18	0.1	0.13	0.07	0.12
YPR154W	YPR154W	PIN3	negative regulation of Arp2/3 complex-mediated actin nucleation	molecular_function	cytoskeleton; actin cortical patch; nucleus; cytoplasm	1.12		1.16	1.14	-0.82	-0.56	-0.75	-0.4	-0.6325
YDR475C	YDR475C	JIP4	biological_process	molecular_function	cellular_component	0.42	1.62	1.38	1.14	0.41	-0.06	-0.17	-0.05	0.0325
YDR102C	YDR102C						1.14		1.14	0.4	0.04	-0.32	-0.03	0.0225
YLR454W	YLR454W	FMP27	biological_process	molecular_function	mitochondrion	0.92	1.23	1.26	1.13667	-0.61	-0.59	-0.78	-0.43	-0.6025
YLR151C	YLR151C	PCD1	DNA repair; nucleoside diphosphate metabolic process	magnesium ion binding; metal ion binding; hydrolase activity; pyrophosphatase activity; hydrolase activity, acting on acid anhydrides, in phosphorus-containing anhydrides; 8-oxo-7,8-dihydroguanosine triphosphate pyrophosphatase activity; manganese ion binding	peroxisome	0.52	0.79	2.1	1.13667	0.3	0.17	0.22	0.42	0.2775
YMR159C	YMR159C	ATG16	transport; C-terminal protein lipidation; CVT pathway; late nucleophagy; mitochondrion degradation; piecemeal microautophagy of nucleus; autophagy; protein transport; macroautophagy	Atg8 ligase activity; protein binding, bridging	membrane; nucleus; Atg12-Atg5-Atg16 complex; pre-autophagosomal structure; cytoplasm; pre-autophagosomal structure membrane	0.81	0.91	1.69	1.13667	0.11	-0.46	-0.38	-0.09	-0.205
YNR062C	YNR062C		biological_process	molecular_function	membrane; integral component of membrane	0.93	1.07	1.41	1.13667	0.21	0.16		-0.18	0.0633333
YJL004C	YJL004C	SYS1	transport; vesicle organization; Golgi to plasma membrane protein transport; Golgi to endosome transport; protein targeting to Golgi; protein transport	molecular_function	membrane; integral component of Golgi membrane; Golgi apparatus; integral component of membrane; trans-Golgi network; Golgi membrane	1.07	1.2		1.135	0.15	0.26	-0.28	0.01	0.035
YNL262W	YNL262W	POL2	base-excision repair; DNA replication; DNA replication proofreading; double-strand break repair; intra-S DNA damage checkpoint; mitotic sister chromatid cohesion; leading strand elongation; DNA repair; nucleobase-containing compound metabolic process; heterochromatin organization involved in chromatin silencing; mitotic DNA replication checkpoint; gene conversion; error-prone translesion synthesi…	DNA binding; mRNA binding; single-stranded DNA 3'-5' exodeoxyribonuclease activity; nucleotidyltransferase activity; double-stranded DNA binding; iron-sulfur cluster binding; nucleic acid binding; DNA-directed DNA polymerase activity; metal ion binding; single-stranded DNA binding; nucleotide binding; zinc ion binding; 4 iron, 4 sulfur cluster binding; transferase activity	nucleus; epsilon DNA polymerase complex; replication fork	2	0.41	0.99	1.13333	-0.39	-0.67	-0.62	-0.39	-0.5175
YLR245C	YLR245C	CDD1	cytidine catabolic process; cytidine deamination; pyrimidine-containing compound salvage; deoxycytidine catabolic process	metal ion binding; hydrolase activity; cytidine deaminase activity; zinc ion binding; catalytic activity	nucleus; cytoplasm	0.91	0.78	1.71	1.13333	-0.02	0.02	-0.35	-0.33	-0.17
YNL012W	YNL012W	SPO1	phospholipid catabolic process; sporulation resulting in formation of a cellular spore; lipid catabolic process; metabolic process; spore membrane bending pathway; meiotic cell cycle; spindle pole body duplication; lipid metabolic process	phospholipase activity; hydrolase activity	membrane; nucleus; nuclear membrane; endoplasmic reticulum; integral component of membrane; endoplasmic reticulum membrane; prospore membrane	-0.02	0.73	2.69	1.13333	0.23	0.15	-0.18	0.05	0.0625
YGL034C	YGL034C					0.65	1.01	1.73	1.13	-0.02	-0.06	0.32	0.53	0.1925
YLR146C	YLR146C	SPE4	pantothenate biosynthetic process; spermine biosynthetic process; polyamine biosynthetic process	spermine synthase activity; catalytic activity; transferase activity	cytoplasm	0.84	1.42		1.13	-0.35	-0.55	-0.46	-0.19	-0.3875
SPL2YPR063C						1.68	0.31	1.4	1.13	0.3	0.1	0.58	0.5	0.37
YDR523C	YDR523C	SPS1	ascospore wall assembly; sporulation resulting in formation of a cellular spore; phosphorylation; ascospore formation; meiotic cell cycle; protein phosphorylation	ATP binding; protein serine/threonine kinase activity; protein kinase activity; nucleotide binding; kinase activity; transferase activity; transferase activity, transferring phosphorus-containing groups	nucleus; cytoplasm; prospore membrane	0.77	1.26	1.35	1.12667	0.12	0.03		-0.1	0.0166667
YHR124W	YHR124W	NDT80	meiotic nuclear division; regulation of transcription, DNA-templated; meiotic cell cycle; cell division; transcription, DNA-templated; cell cycle	DNA binding; sequence-specific DNA binding; sequence-specific DNA binding transcription factor activity	nuclear chromosome; nucleus	0.85	1.4		1.125	0.27	0.19	0.4	0.03	0.2225
YMR053C	YMR053C	STB2	biological_process	molecular_function	Sin3-type complex	1.5	0.7	1.17	1.12333	0.6			-0.16	0.22
YBR182C	YBR182C	SMP1	regulation of transcription, DNA-templated; transcription, DNA-templated; positive regulation of transcription from RNA polymerase II promoter in response to osmotic stress	DNA binding; sequence-specific DNA binding; sequence-specific DNA binding transcription factor activity; DNA binding, bending; protein dimerization activity	nucleus; cytoplasm	0.7	1.32	1.35	1.12333	0.41	-0.08	0.27	0.22	0.205
SPL2YIL133C						0.59	0.75	2.03	1.12333	0.09	0.38		0.83	0.433333
YJL147C	YJL147C		biological_process	molecular_function	mitochondrion	0.72	0.89	1.76	1.12333	0.09	0.02	-0.24	-0.02	-0.0375
YLL030C	YLL030C	RRT7					1.35	0.89	1.12	0.06	0.24	-0.22	-0.29	-0.0525
YDR250C	YDR250C					0.94	1.3		1.12	0.34	-0.05	-0.29	-0.18	-0.045
YJL181W	YJL181W		biological_process	molecular_function	cellular_component		1.05	1.19	1.12	0.1	-0.01	-0.04	0.17	0.055
YLR006C	YLR006C	SSK1	phosphorelay signal transduction system; positive regulation of protein autophosphorylation; activation of MAPKKK activity involved in osmosensory signaling pathway; osmosensory signaling via phosphorelay pathway; positive regulation of actin cytoskeleton reorganization	mitogen-activated protein kinase kinase kinase binding; protein kinase activator activity; protein homodimerization activity; phosphorelay response regulator activity	cytoplasm	1.47	0.63	1.25	1.11667	-0.09	-0.12	-0.26	-0.17	-0.16
YIR015W	YIR015W	RPR2	intronic box C/D snoRNA processing; RNA phosphodiester bond hydrolysis; RNA phosphodiester bond hydrolysis, endonucleolytic; tRNA processing	metal ion binding; hydrolase activity; ribonuclease P activity	nucleus; nucleolar ribonuclease P complex	0.92	1.3	1.13	1.11667	0.36	0.1	-0.25	-0.14	0.0175
YEL010W	YEL010W					0.44	1.44	1.47	1.11667	-0.3	0.44	0.86	0.31	0.3275
YNL028W	YNL028W						0.89	1.34	1.115	0.14	0.04	-0.02	0.07	0.0575
FRAGYOL047C						1.2		1.03	1.115	0.46	0.24	0.3	0.36	0.34
YCRX19W						1.04	0.8	1.5	1.11333	-0.23	-0.03	-0.43	-0.38	-0.2675
YOR314W	YOR314W					1.38	0.83	1.13	1.11333	0.12	-0.16	-0.3	-0.38	-0.18
SPL2YOL047C						1.65	0.31	1.38	1.11333	-0.21	-0.03	0.89	-0.02	0.1575
YIL071W						0.53	1.24	1.56	1.11	0.08	0.24	-0.36	0.07	0.0075
YGR197C	YGR197C	SNG1	nucleobase-containing compound transport	molecular_function	membrane; integral component of membrane; plasma membrane	1.17	1.2	0.96	1.11	0.12	2.38	-0.24	0.02	0.57
YHR079C-A	YHR079C-A	SAE3	double-strand break repair; reciprocal meiotic recombination; DNA repair; meiotic cell cycle; meiotic DNA recombinase assembly; cellular response to DNA damage stimulus	molecular_function	nucleus; condensed nuclear chromosome	0.64	1.01	1.68	1.11	0.36	0.17	-0.21	-0.16	0.04
SPL2YMR133W						0.95	0.61	1.76	1.10667	0.64	0.43	-0.04	0.53	0.39
YBR178W	YBR178W					1.25	1.71	0.36	1.10667	0.77	0.44	0.22	-0.16	0.3175
SPL2YDL079C						1.07	1.12	1.13	1.10667	0.39	0.32	0.17	0.26	0.285
YDL071C	YDL071C					0.83	0.93	1.56	1.10667	-0.3	0.02	0.59	0.11	0.105
YGL146C	YGL146C	RRT6	transport; regulation of transcription, DNA-templated; transcription, DNA-templated; biological_process	molecular_function	membrane; integral component of membrane	0.06	1.21	2.04	1.10333	0.34	0.13	-0.07	-0.24	0.04
YMR057C	YMR057C					1.39	0.81		1.1	-0.06	0	-0.23	-0.07	-0.09
YOR388C	YOR388C	FDH1	metabolic process; formate catabolic process; oxidation-reduction process	oxidoreductase activity, acting on the CH-OH group of donors, NAD or NADP as acceptor; NAD binding; formate dehydrogenase (NAD+) activity; oxidoreductase activity	cytosol; cytoplasm	1.24	0.96		1.1	-0.02	-0.19	-0.59	-0.3	-0.275
YLR283W	YLR283W		biological_process	molecular_function	membrane; integral component of membrane; mitochondrial membrane; mitochondrion	1.22	0.91	1.17	1.1	-0.1	-0.43	-0.57	-0.4	-0.375
YIL057C	YIL057C	RGI2	energy reserve metabolic process	molecular_function	cytoplasm	1.07	1.07	1.15	1.09667	-0.16	0.02	-0.27	-0.39	-0.2
YCRX08W							0.75	1.44	1.095	0.36	0.49	-0.13	-0.12	0.15
SPL2YCR031C							0.72	1.47	1.095	0.05	0.01	0.09	0.13	0.07
YNL205C	YNL205C					0.77	1.29	1.22	1.09333	0.04	0.04	-0.27	-0.14	-0.0825
YOL163W	YOL163W		transport; transmembrane transport	transmembrane transporter activity	membrane; integral component of membrane	0.04	1.29	1.95	1.09333	-0.37	0.01	-0.37	-0.32	-0.2625
YAL066W	YAL066W					0.97	1.57	0.73	1.09	0.95	0.3		0.19	0.48
SPL2YOL121C						1.09			1.09	0.91	0.8	0.92	0.18	0.7025
YDR525W	YDR525W	API2				0.69	1.27	1.31	1.09	0.47	0.17	0.01	-0.25	0.1
YDR027C	YDR027C	VPS54	Golgi to vacuole transport; transport; ascospore wall assembly; retrograde transport, endosome to Golgi; protein transport	molecular_function	endosome; endosome membrane; membrane; GARP complex; Golgi apparatus; mitochondrial membrane; mitochondrion	0.67		1.51	1.09	0.08	0.13	-0.04	0.26	0.1075
YKR102W	YKR102W	FLO10	invasive growth in response to glucose limitation; flocculation; filamentous growth of a population of unicellular organisms; flocculation via cell wall protein-carbohydrate interaction	mannose binding	membrane; fungal-type cell wall; cell wall; extracellular region; anchored component of membrane	0.59	0.96	1.72	1.09	0.26	-0.19	-0.22	0.13	-0.005
YHL016C	YHL016C	DUR3	transport; spermidine transport; transmembrane transport; putrescine transport; urea transport; urea catabolic process	putrescine transmembrane transporter activity; urea transmembrane transporter activity; spermidine transmembrane transporter activity; transporter activity	membrane; integral component of membrane; plasma membrane	0.68	1.45	1.14	1.09	0.17	0.49	0.45	0.4	0.3775
YKR033C	YKR033C					1.48	0.69		1.085	0.07	-0.24	-0.12	-0.11	-0.1
YKL133C	YKL133C		biological_process	molecular_function	membrane; cellular_component; integral component of membrane	0.69	1.48		1.085	0.24	0.28	-0.33	0.05	0.06
YCL069W	YCL069W	VBA3	transport; basic amino acid transport; amino acid transport; transmembrane transport	basic amino acid transmembrane transporter activity; transmembrane transporter activity	membrane; vacuolar membrane; fungal-type vacuole membrane; integral component of membrane; vacuole	1.02	1.02	1.21	1.08333	-0.04	0.01	-0.26	-0.03	-0.08
YJL023C	YJL023C	PET130	biological_process	molecular_function	mitochondrial matrix; mitochondrion	1.51	1.54	0.2	1.08333	-0.09	-0.2	-0.19	-0.19	-0.1675
YKR086W	YKR086W	PRP16	mRNA processing; generation of catalytic spliceosome for second transesterification step; ATP catabolic process; RNA splicing; RNA exon ligation	second spliceosomal transesterification activity; hydrolase activity; ATP binding; nucleotide binding; helicase activity; ATP-dependent helicase activity; RNA-dependent ATPase activity; nucleic acid binding	U2-type catalytic step 2 spliceosome; nucleus	0.41		1.75	1.08	-0.12		-0.23	0.01	-0.113333
YLR281C	YLR281C		translational termination; biological_process	molecular_function; translation release factor activity	mitochondrion	0.82	1.35	1.07	1.08	0.03	0.19	-0.11	-0.1	0.0025
YMR240C	YMR240C	CUS1	mRNA processing; mRNA splicing, via spliceosome; spliceosomal complex assembly	molecular_function; RNA binding	U2-type prespliceosome; nucleus; U2 snRNP	1.12	1.4	0.72	1.08	0.02	0.06	0.16	0.28	0.13
YCL010C	YCL010C	SGF29	regulation of transcription, DNA-templated; cellular protein complex localization; transcription, DNA-templated; heterochromatin organization involved in chromatin silencing; histone H3-K14 acetylation; histone H3-K18 acetylation; positive regulation of transcription from RNA polymerase II promoter; cellular protein localization; histone H3-K9 acetylation; chromatin modification	methylated histone binding; RNA polymerase II transcription factor recruiting transcription factor activity	SAGA complex; nucleus; Ada2/Gcn5/Ada3 transcription activator complex	1.34	0.04	1.86	1.08	0.38	0.64	0.17	0.29	0.37
YMR262W	YMR262W		metabolic process; nucleic acid phosphodiester bond hydrolysis; DNA catabolic process, endonucleolytic; biological_process	molecular_function; metal ion binding; hydrolase activity; endodeoxyribonuclease activity, producing 5'-phosphomonoesters; nuclease activity	cellular_component	1.02	1.3	0.91	1.07667	-0.24	-0.18	-0.35	-0.16	-0.2325
YNL198C	YNL198C					0.86	0.59	1.78	1.07667	0.16	-0.14	-0.14	0.04	-0.02
YDR431W	YDR431W					0.44	1.29	1.5	1.07667	0.42	0.24	-0.12	-0.18	0.09
YKL159C	YKL159C	RCN1	calcium-mediated signaling	protein phosphatase 2B binding; calcium-dependent protein serine/threonine phosphatase regulator activity	cytoplasm	0.83	1.93	0.47	1.07667	-0.05	0.2	0.02	0.19	0.09
YDL186W	YDL186W		biological_process	molecular_function	cellular_component		0.63	1.52	1.075	0.48	0.09	0.11	-0.17	0.1275
YHL046C	YHL046C	PAU13	response to stress; biological_process	molecular_function	cellular_component		0.96	1.19	1.075	0.06	-0.21	-0.01	0.15	-0.0025
YBR051W	YBR051W					0.63	1.55	1.04	1.07333	0.23	0.21	0.14	0.1	0.17
YCRX07W						0.84	1.56	0.82	1.07333	0.37	0.13	-0.14	-0.18	0.045
YER039C	YER039C	HVG1	transport; transmembrane transport; carbohydrate transport; nucleotide-sugar transport; biological_process; nucleotide transmembrane transport	molecular_function; nucleotide-sugar transmembrane transporter activity	membrane; endoplasmic reticulum; cytoplasmic vesicle; Golgi apparatus; integral component of membrane; endoplasmic reticulum membrane; cytoplasmic vesicle membrane; Golgi membrane	1.03	0.97	1.22	1.07333		0.12	0.7	0.53	0.45
YFL052W	YFL052W		regulation of transcription from RNA polymerase II promoter; regulation of transcription, DNA-templated; transcription, DNA-templated; biological_process; transcription from RNA polymerase II promoter	sequence-specific DNA binding RNA polymerase II transcription factor activity; DNA binding; metal ion binding; zinc ion binding	cellular_component; nucleus	0.73	1.02	1.47	1.07333	0.26	0.01	-0.13	0.27	0.1025
YLR010C	YLR010C	TEN1	telomere capping; telomere maintenance via telomere lengthening; telomere maintenance via telomerase; negative regulation of telomere maintenance	single-stranded telomeric DNA binding	nucleus; chromosome, telomeric region; Stn1-Ten1 complex; chromosome	1.07			1.07	0.08	-0.12	-0.4	-0.25	-0.1725
YMR036C	YMR036C	MIH1	peptidyl-tyrosine dephosphorylation; cell division; protein dephosphorylation; G2/M transition of mitotic cell cycle; cell cycle; mitotic nuclear division; regulation of cyclin-dependent protein serine/threonine kinase activity	hydrolase activity; phosphoprotein phosphatase activity; protein tyrosine phosphatase activity	nucleus; intracellular; cytoplasm	0.68	1.32	1.21	1.07	0.1	0.66	0.03	0.47	0.315
YOR333C	YOR333C						1.27	0.87	1.07	0.12	0.38	0.11	0.22	0.2075
YFL051C	YFL051C		biological_process	molecular_function	cellular_component; membrane; integral component of membrane; plasma membrane	0.67	1.13	1.41	1.07	-0.12			0.32	0.1
YJL037W	YJL037W	IRC18	ascospore wall assembly; sporulation resulting in formation of a cellular spore	molecular_function	cellular_component; membrane; integral component of membrane	1.04	1	1.17	1.07	0.24	0.23		-0.29	0.06
YLR080W	YLR080W	EMP46	transport; ER to Golgi vesicle-mediated transport; protein transport	metal ion binding; carbohydrate binding; glycoprotein binding	membrane; ER to Golgi transport vesicle; endoplasmic reticulum; Golgi apparatus; integral component of membrane; endoplasmic reticulum membrane; Golgi membrane	1.19	1.6	0.41	1.06667	-0.41	-0.23	-0.23	-0.2	-0.2675
YJL153C	YJL153C	INO1	phospholipid biosynthetic process; inositol biosynthetic process; lipid metabolic process	isomerase activity; inositol-3-phosphate synthase activity	cytoplasm	0.42	1.08	1.7	1.06667	0.26	0.08	0.03	-0.04	0.0825
YGL249W	YGL249W	ZIP2	synapsis; synaptonemal complex assembly; chromosome segregation; reciprocal meiotic recombination; meiotic cell cycle; positive regulation of protein sumoylation; cell cycle	molecular_function; DNA binding; nucleotide binding	nucleus; chromosome; synaptonemal complex; mitochondrion	0.66	1.4	1.14	1.06667	0.24	-0.14	0.09	-0.03	0.04
YGR126W	YGR126W		biological_process	molecular_function	nucleus; cytoplasm	0.81	1.09	1.3	1.06667	0.28	0.12	-0.3	-0.14	-0.01
ISNR33						0.62	1.36	1.22	1.06667	0.5	0.3	-0.05	0.15	0.225
YPR096C	YPR096C		biological_process	molecular_function	ribosome		0.57	1.56	1.065	-0.02	0.15	0.07	0.37	0.1425
YDL162C	YDL162C					0.97	0.58	1.64	1.06333	0.51	0.05	-0.07	0.03	0.13
YGL007W	YGL007W	BRP1				1.04	1.56	0.59	1.06333	0.1	0.52	0.88	0.78	0.57
YLL006W	YLL006W	MMM1	protein import into mitochondrial outer membrane; mitochondrial outer membrane translocase complex assembly; phospholipid transport; mitochondrial genome maintenance; mitochondrion organization	molecular_function	membrane; endoplasmic reticulum; mitochondrial outer membrane; ERMES complex; integral component of endoplasmic reticulum membrane; integral component of membrane; endoplasmic reticulum membrane; mitochondrion	1.08	1.33	0.77	1.06	-0.26	0.27	-0.24	-0.02	-0.0625
YOL084W	YOL084W	PHM7	transport; ion transport; biological_process	molecular_function	membrane; fungal-type vacuole; integral component of membrane; plasma membrane	1.26	0.86		1.06	0.51	0.47	-0.17	0.01	0.205
YER044C-A	YER044C-A	MEI4	sporulation resulting in formation of a cellular spore; meiotic DNA double-strand break formation; meiotic cell cycle; DNA recombination	molecular_function	nucleus; condensed nuclear chromosome; chromosome	0.54	1.34	1.3	1.06	0	0.17	0.51	0.25	0.2325
YLR457C	YLR457C	NBP1	establishment of spindle pole body localization to nuclear envelope; spindle pole body duplication	lipid binding	spindle pole body; integral component of nuclear inner membrane; central plaque of spindle pole body	0.41	1.19	1.58	1.06	0.5	0.04	-0.02	0.2	0.18
YLL007C	YLL007C		biological_process	molecular_function	cytoplasm	0.92	1.79	0.47	1.06	0.3	-0.18	-0.41	-0.28	-0.1425
YOR351C	YOR351C	MEK1	phosphorylation; meiotic nuclear division; meiotic cell cycle; protein phosphorylation; meiotic recombination checkpoint	ATP binding; protein serine/threonine kinase activity; kinase activity; nucleotide binding; protein kinase activity; transferase activity; transferase activity, transferring phosphorus-containing groups	nucleus	0.89	1.11	1.18	1.06	0.65	0.36		0.39	0.466667
YPL201C	YPL201C	YIG1	glycerol biosynthetic process	molecular_function	nucleus; cytosol; cytoplasm	0.24	0.86	2.07	1.05667	0.39	0.25	0.14	0.21	0.2475
YDL161W	YDL161W	ENT1	actin cortical patch assembly; actin filament organization; endocytosis	lipid binding; clathrin binding	membrane; actin cortical patch; mating projection tip; cellular bud tip; cellular bud neck; cytoplasm	1.64	0.78	0.75	1.05667	0.39	-0.26	0.34	0.05	0.13
YJL088W	YJL088W	ARG3	cellular amino acid biosynthetic process; cellular amino acid metabolic process; arginine biosynthetic process; ornithine metabolic process	carboxyl- or carbamoyltransferase activity; amino acid binding; ornithine carbamoyltransferase activity; transferase activity	cytosol; cytoplasm	0.55	0.95	1.67	1.05667	0.19	0.17	-0.29	-0.01	0.015
YJL063C	YJL063C	MRPL8	mitochondrial translation; translation	structural constituent of ribosome	ribosome; mitochondrial large ribosomal subunit; ribonucleoprotein complex; intracellular; mitochondrion	1.28	1.01	0.88	1.05667	-0.07	0.1	0.18	0.09	0.075
YLR088W	YLR088W	GAA1	GPI anchor biosynthetic process; attachment of GPI anchor to protein	GPI-anchor transamidase activity	membrane; endoplasmic reticulum; GPI-anchor transamidase complex; integral component of membrane; endoplasmic reticulum membrane	1	0.88	1.28	1.05333	-1.2	-0.83	-1.66	-1.15	-1.21
SPL2YGL087C						1.81	0.39	0.96	1.05333	0.21	0.53	0.41	0.59	0.435
YHR015W	YHR015W	MIP6	mRNA export from nucleus	RNA binding; nucleotide binding; nucleic acid binding	cellular_component; cytoplasm	1.24	1.31	0.61	1.05333		0.08	0.58	-0.06	0.2
YLR415C	YLR415C		biological_process	molecular_function	cellular_component; mitochondrion	0.55	1.27	1.33	1.05	0.25	0.33	-0.16	-0.09	0.0825
YNL230C	YNL230C	ELA1	regulation of transcription, DNA-templated; protein ubiquitination involved in ubiquitin-dependent protein catabolic process	ubiquitin-protein transferase activity	nucleus; integral component of membrane; Cul3-RING ubiquitin ligase complex; cytoplasm; elongin complex	0.5	0.46	2.19	1.05	-0.04	0.04	-0.09	0.03	-0.015
YCRX04W							-0.1	2.2	1.05	0.49	0.26	0.4	0.37	0.38
YPR150W	YPR150W					0.67	1.78	0.7	1.05	0.28	-0.05	-0.1	0.01	0.035
YJL170C	YJL170C	ASG7	conjugation with cellular fusion	molecular_function	membrane; endomembrane system; integral component of membrane; plasma membrane	0.65	1.61	0.89	1.05	-0.11	-0.03	-0.34	-0.14	-0.155
YER095W	YER095W	RAD51	double-strand break repair via single-strand annealing; telomere maintenance via recombination; DNA repair; DNA metabolic process; strand invasion; meiotic joint molecule formation; reciprocal meiotic recombination; heteroduplex formation; ATP catabolic process; DNA recombination; cellular response to DNA damage stimulus	recombinase activity; DNA binding; single-stranded DNA binding; damaged DNA binding; ATP binding; nucleotide binding; DNA-dependent ATPase activity	nuclear chromosome; nucleus; condensed nuclear chromosome; chromosome	1.05			1.05	0.04	0.04	0.57	0.69	0.335
YHR184W	YHR184W	SSP1	ascospore wall assembly; sporulation resulting in formation of a cellular spore; meiotic cell cycle; cell division; protein complex assembly; cell cycle	molecular_function	membrane; prospore membrane leading edge; prospore membrane	0.31	1.79		1.05	0.21	-0.06	-0.46	-0.28	-0.1475
YPR001W	YPR001W	CIT3	tricarboxylic acid cycle; cellular carbohydrate metabolic process; propionate catabolic process, 2-methylcitrate cycle	transferase activity, transferring acyl groups, acyl groups converted into alkyl on transfer; transferase activity; citrate (Si)-synthase activity; 2-methylcitrate synthase activity	mitochondrion	0.66	0.54	1.94	1.04667	0.2	0.22	-0.15	0.15	0.105
YDR313C	YDR313C	PIB1	protein ubiquitination	metal ion binding; zinc ion binding; phosphatidylinositol-3-phosphate binding; ligase activity; ubiquitin-protein transferase activity	endosome; vacuolar membrane; endosome membrane; membrane; fungal-type vacuole membrane; late endosome; vacuole	0.73	2.43	-0.02	1.04667	-0.09	-0.06	0.17	0.58	0.15
YIL007C	YIL007C	NAS2	proteasome regulatory particle assembly; ubiquitin-dependent protein catabolic process	molecular_function	nucleus; cytosol; cytoplasm	0.57	1.28	1.29	1.04667	-0.14	-0.1	-0.07	-0.21	-0.13
YLR152C	YLR152C		transport; transmembrane transport; biological_process	molecular_function	membrane; integral component of membrane	0.44	0.95	1.74	1.04333	0.08	0.22	-0.24	-0.14	-0.02
YLR327C	YLR327C	TMA10	biological_process	molecular_function	ribosome; nucleus; mitochondrion; cytoplasm	0.94	1.01	1.18	1.04333	-0.22	1.08	0.11	-0.23	0.185
YOR268C	YOR268C		biological_process	molecular_function	membrane; cellular_component; integral component of membrane	0.45	1.28	1.4	1.04333	-0.16	-0.28	-0.23	-0.38	-0.2625
YLR121C	YLR121C	YPS3	proteolysis; fungal-type cell wall organization	hydrolase activity; peptidase activity; aspartic-type endopeptidase activity	membrane; anchored component of plasma membrane; anchored component of membrane; plasma membrane	0.19	0.64	2.29	1.04	-0.06	-0.29	-0.22	0.04	-0.1325
YLR126C	YLR126C		cellular iron ion homeostasis; glutamine metabolic process; cellular copper ion homeostasis	molecular_function; transferase activity	nucleus; cytoplasm	1.04			1.04	-0.06	-0.11	-0.38	-0.11	-0.165
YBR240C	YBR240C	THI2	thiamine biosynthetic process; positive regulation of transcription from RNA polymerase II promoter; regulation of transcription, DNA-templated; transcription, DNA-templated; positive regulation of thiamine biosynthetic process; transcription from RNA polymerase II promoter	RNA polymerase II core promoter proximal region sequence-specific DNA binding; DNA binding; metal ion binding; sequence-specific DNA binding RNA polymerase II transcription factor activity; zinc ion binding	nucleus	0.72	1.41	0.99	1.04	0.37	-0.01	-0.07	-0.23	0.015
YJL106W	YJL106W	IME2	phosphorylation; sporulation resulting in formation of a cellular spore; meiotic cell cycle; protein phosphorylation; regulation of meiosis	protein serine/threonine kinase activity; ATP binding; nucleotide binding; kinase activity; protein kinase activity; transferase activity; transferase activity, transferring phosphorus-containing groups	nucleus	1.26	1.43	0.43	1.04	0.14	-0.17	-0.46	-0.07	-0.14
YJR135C	YJR135C	MCM22	chromosome segregation; cell division; meiotic cell cycle; establishment of mitotic sister chromatid cohesion; cell cycle; mitotic nuclear division	molecular_function	nucleus; condensed nuclear chromosome kinetochore; kinetochore; condensed chromosome kinetochore; chromosome; chromosome, centromeric region	0.53	1.29	1.3	1.04	0.06	0.17	-0.03	-0.08	0.03
YOR084W	YOR084W	LPX1	peroxisome organization; triglyceride catabolic process	hydrolase activity; lipase activity; triglyceride lipase activity	peroxisomal matrix; peroxisome	1.06	1.24	0.82	1.04	0.23	-0.12	-0.06	-0.08	-0.0075
YOR032C	YOR032C	HMS1	pseudohyphal growth; regulation of transcription, DNA-templated; transcription, DNA-templated	DNA binding; sequence-specific DNA binding transcription factor activity; protein dimerization activity	cellular_component; nucleus	0.72	1.04	1.35	1.03667	0.07	-0.01		0	0.02
YGL170C	YGL170C	SPO74	sporulation resulting in formation of a cellular spore; ascospore formation	structural molecule activity	cytoskeleton; spindle pole body; cytoplasm	0	1.11	2	1.03667	-0.02	0.04	-0.24	-0.08	-0.075
YPL021W	YPL021W	ECM23	pseudohyphal growth; regulation of transcription, DNA-templated; cell wall organization	metal ion binding; zinc ion binding; sequence-specific DNA binding; sequence-specific DNA binding transcription factor activity	cellular_component	0.7	1.37		1.035	0.04	0.16	-0.13	0.09	0.04
YJL160C	YJL160C		biological_process	molecular_function; structural constituent of cell wall	cellular_component; cell wall; extracellular region	1.05	1.57	0.48	1.03333	-0.31		-0.4	-0.04	-0.25
YCR030C	YCR030C	SYP1	actin cortical patch assembly; endocytosis; negative regulation of catalytic activity; septin cytoskeleton organization; cell cycle	enzyme inhibitor activity	cellular bud tip; mating projection tip; mating projection base; cellular bud neck; prospore membrane	1.06	0.82	1.22	1.03333	-0.12	-0.03	-0.3	-0.35	-0.2
YLR279W	YLR279W					0.9	1.51	0.68	1.03	0.22	0.22	0.06	0.16	0.165
YNL314W	YNL314W	DAL82	regulation of transcription, DNA-templated; nitrogen catabolite activation of transcription from RNA polymerase II promoter; allantoin catabolic process; transcription, DNA-templated	sequence-specific DNA binding; sequence-specific DNA binding transcription factor activity	nucleus	0.85	1.75	0.49	1.03	0.06	-0.03	-0.5	0.02	-0.1125
YCRX03C						1.03	1.03		1.03	0.3	0.17	-0.35	-0.21	-0.0225
YDR374C	YDR374C	PHO92	regulation of phosphate metabolic process; regulation of mRNA stability	RNA binding; mRNA 3'-UTR binding	cytoplasm	0.75	2.05	0.29	1.03	1.04	0.31		0.1	0.483333
YER137C	YER137C		biological_process	molecular_function; zinc ion binding; nucleic acid binding	cellular_component	1.11	1.58	0.4	1.03	-0.21	-0.14	-0.34	-0.39	-0.27
YDR256C	YDR256C	CTA1	response to oxidative stress; age-dependent response to reactive oxygen species; hydrogen peroxide catabolic process; oxidation-reduction process; response to reactive oxygen species	metal ion binding; heme binding; catalase activity; peroxidase activity; oxidoreductase activity	mitochondrial matrix; peroxisomal matrix; peroxisome	0.37	1.54	1.17	1.02667	0.31	0.04	-0.09	0.04	0.075
YLR094C	YLR094C	GIS3	intracellular signal transduction	molecular_function	nucleus; cytoplasm	1.16	0.89		1.025	-0.01	0.05	0.08	0.16	0.07
YJR008W	YJR008W	MHO1	biological_process	molecular_function	nucleus; cytoplasm		1.35	0.7	1.025	0.07	-0.03	-0.25	0.04	-0.0425
YOL166C	YOL166C					0.64	0.87	1.56	1.02333	0.23	-0.12	-0.13	0.14	0.03
YCL008C	YCL008C	STP22	transport; protein targeting to membrane; late endosome to vacuole transport; cellular protein modification process; protein targeting to vacuole; negative regulation of protein polyubiquitination; protein transport; ubiquitin-dependent protein catabolic process via the multivesicular body sorting pathway	ubiquitin binding; acid-amino acid ligase activity	membrane; endosome; cytoplasmic side of plasma membrane; late endosome membrane; ESCRT I complex; cytoplasm	1.25	-0.24	2.06	1.02333	-0.15	0.27	-0.34	0.24	0.005
YDL024C	YDL024C	DIA3	pseudohyphal growth; invasive growth in response to glucose limitation; metabolic process; dephosphorylation	hydrolase activity; acid phosphatase activity; phosphatase activity	fungal-type cell wall	0.72	1.11	1.24	1.02333	0.01	0.06	-0.3	-0.02	-0.0625
YPR168W	YPR168W	NUT2	negative regulation of transcription from RNA polymerase II promoter; regulation of transcription from RNA polymerase II promoter; positive regulation of transcription from RNA polymerase II promoter; regulation of transcription, DNA-templated; transcription, DNA-templated; transcription from RNA polymerase II promoter	molecular_function; RNA polymerase II transcription cofactor activity	core mediator complex; nucleus; mediator complex	1.25	0.91	0.9	1.02	-0.31	-0.24	-0.51	-0.17	-0.3075
YER019W	YER019W	ISC1	sphingolipid metabolic process; response to salt stress; lipid metabolic process; ceramide biosynthetic process; sphingolipid catabolic process	metal ion binding; hydrolase activity; inositol phosphosphingolipid phospholipase activity	membrane; endoplasmic reticulum; integral component of mitochondrial outer membrane; integral component of membrane; mitochondrion	1.02			1.02	0.13	0.28	0.03	0.19	0.1575
YMR322C	YMR322C	SNO4	proteolysis; cellular response to nutrient levels	cysteine-type peptidase activity; peptidase activity; hydrolase activity	cellular_component	0.18	0.69	2.19	1.02	0.3	-0.32	-0.41	-0.1	-0.1325
YDL085W	YDL085W	NDE2	glucose catabolic process to ethanol; NADH oxidation; oxidation-reduction process	NADH dehydrogenase activity; flavin adenine dinucleotide binding; oxidoreductase activity	mitochondrial intermembrane space; mitochondrion	0.68	1.07	1.3	1.01667	-0.03	0.69	0.07	0.23	0.24
YIL146C	YIL146C	ATG32	autophagy; mitochondrion degradation	molecular_function	membrane; vacuolar membrane; integral component of mitochondrial outer membrane; integral component of membrane; mitochondrial outer membrane; mitochondrion; pre-autophagosomal structure membrane; vacuole	0.34	1.83	0.88	1.01667	0.22	0	-0.31	-0.13	-0.055
YJL132W	YJL132W		biological_process	molecular_function	membrane; integral component of membrane	0.44	1.59		1.015	-0.1	0.01	-0.3	-0.12	-0.1275
YLR416C	YLR416C					1.1	-0.09	2.03	1.01333	-0.85	-0.54	-0.98	-0.78	-0.7875
YDR317W	YDR317W	HIM1	DNA repair; cellular response to DNA damage stimulus	molecular_function	cellular_component	0.91	1.74	0.39	1.01333	-0.06	0.17	0.5	0.41	0.255
YGR051C	YGR051C					0.36	1.4	1.28	1.01333	0.08	0.08	-0.2	-0.11	-0.0375
YNL203C	YNL203C					1.02		1	1.01	0.33	0.07	0	0.12	0.13
YAL064W	YAL064W		biological_process	molecular_function	cellular_component	1.28		0.74	1.01	0.39	0.23	-0.25	0.05	0.105
SPL2YLL050C						1.01			1.01	0.07	0.34	0.31	0.26	0.245
FRAGYOR318C						0.79	0.28	1.96	1.01	1.37	1.73	0.65	1.5	1.3125
YDR402C	YDR402C	DIT2	ascospore wall assembly; sporulation resulting in formation of a cellular spore; oxidation-reduction process	heme binding; metal ion binding; oxidoreductase activity, acting on paired donors, with incorporation or reduction of molecular oxygen; iron ion binding; monooxygenase activity; oxidoreductase activity	cellular_component	0.35	1.43	1.24	1.00667	0.37	-0.01	0.12	0.3	0.195
YJR025C	YJR025C	BNA1	anthranilate metabolic process; pyridine nucleotide biosynthetic process; 'de novo' NAD biosynthetic process from tryptophan; tryptophan catabolic process; quinolinate biosynthetic process; oxidation-reduction process; NAD biosynthetic process	metal ion binding; 3-hydroxyanthranilate 3,4-dioxygenase activity; iron ion binding; dioxygenase activity; oxidoreductase activity; ferrous iron binding	nucleus; cytoplasm	1.2	0.64	1.18	1.00667	-0.14	0.01	-0.33	-0.16	-0.155
YBL073W	YBL073W					0.72	1.29		1.005	0.08	-0.03	-0.17	-0.28	-0.1
YJL131C	YJL131C	AIM23	translational initiation; mitochondrial translational initiation	ribosome binding; translation initiation factor activity	mitochondrion	0.48	1.53		1.005	0.39	0.22	0	0.18	0.1975
YJR036C	YJR036C	HUL4	protein ubiquitination; protein ubiquitination involved in ubiquitin-dependent protein catabolic process	ubiquitin-protein transferase activity; ligase activity	nucleus; TRAMP complex; prospore membrane	0.11	1.6	1.3	1.00333	0.07	0.1	0.18	0.06	0.1025
YIR019C	YIR019C	FLO11	pseudohyphal growth; invasive growth in response to glucose limitation; single-species biofilm formation on inanimate substrate; flocculation; single organismal cell-cell adhesion; cell adhesion involved in single-species biofilm formation; filamentous growth	molecular_function	membrane; cell wall; extracellular region; anchored component of membrane; cellular bud neck; plasma membrane	0.89	1.46	0.66	1.00333	0.12	0.29	0.05	-0.01	0.1125
YAL037W	YAL037W		biological_process	molecular_function	cellular_component	1.15	1.35	0.51	1.00333	0.37	0.04	0.18	-0.21	0.095
YER176W	YER176W	ECM32	regulation of translational termination; metabolic process	RNA binding; DNA binding; mRNA binding; ATP binding; RNA helicase activity; helicase activity; hydrolase activity; nucleotide binding; DNA helicase activity	cytoplasmic stress granule; cytoplasm; polysome	0.62	0.89	1.5	1.00333	-0.15	0.05	0.46	0.42	0.195
Q0015							0.58	1.42	1	1.05	0.54	1.58	0.94	1.0275
SPL2YLL066C						1			1	0.34	0.4	0.59	0.74	0.5175
YJR020W	YJR020W					0.58	1.44	0.98	1	0.55	0.57	0.57	0.53	0.555
YPL033C	YPL033C	SRL4	deoxyribonucleoside triphosphate metabolic process	molecular_function	mitochondrion	0.92	0.6	1.47	0.996667	0.11	-0.08	-0.32	-0.08	-0.0925
YER121W	YER121W		biological_process	molecular_function	cellular_component	0.75	1.18	1.06	0.996667	0.27	0.08	-0.17	-0.02	0.04
YKL177W	YKL177W					0.68	1.29	1.02	0.996667	0.08	0.13	-0.06	-0.11	0.01
YKR076W	YKR076W	ECM4	glutathione metabolic process; cell wall organization; oxidation-reduction process	glutathione transferase activity; transferase activity; glutathione dehydrogenase (ascorbate) activity; oxidoreductase activity	cytoplasm	0.75	1.34	0.9	0.996667	0.24	-0.25	0.1	-0.06	0.0075
YFL053W	YFL053W	DAK2	glycerol metabolic process; phosphorylation; glycerol catabolic process; cellular response to toxic substance; anaerobic glycerol catabolic process	ATP binding; kinase activity; nucleotide binding; triokinase activity; glycerone kinase activity; transferase activity	cellular_component	0.62	1.43	0.94	0.996667	0.3			0.31	0.305
SPL2YGR225W						1.11		0.88	0.995		0.38	0.4	0.19	0.323333
YLR329W	YLR329W	REC102	meiotic DNA double-strand break formation; reciprocal meiotic recombination; meiotic cell cycle	molecular_function	nucleus; condensed nuclear chromosome	0.98	1.01		0.995	0.41	0.01		0.02	0.146667
YER185W	YER185W	PUG1	response to stress; heme transport	molecular_function	membrane; integral component of membrane; plasma membrane	1.07	1.58	0.33	0.993333	-0.22			0.19	-0.015
YGR096W	YGR096W	TPC1	transport; transmembrane transport; thiamine pyrophosphate transport	thiamine transmembrane transporter activity	membrane; integral component of membrane; mitochondrial inner membrane; mitochondrion; integral component of mitochondrial inner membrane	0.93	1.41	0.64	0.993333	0.15	-0.17	-0.18	-0.23	-0.1075
YOR255W	YOR255W	OSW1	ascospore wall assembly; sporulation resulting in formation of a cellular spore; ascospore formation	molecular_function	spore wall; prospore membrane	0.65	1.17	1.16	0.993333	0.59	0.35	0.12	0.21	0.3175
YKL090W	YKL090W	CUE2	biological_process	ubiquitin binding	cellular_component	0.13	1.19	1.66	0.993333	-0.02	-0.01	0.07	0.11	0.0375
YHR125W	YHR125W					0.65	1.33		0.99	0.01	-0.23	-0.1	0.18	-0.035
SPL2YLR128W						1.16	0.46	1.35	0.99	0.51	-0.21	-0.54	-0.35	-0.1475
YJR021C	YJR021C	REC107	reciprocal meiotic recombination; meiotic cell cycle; DNA recombination	molecular_function	nucleus; condensed nuclear chromosome; chromosome	0.83	0.94	1.2	0.99	-0.25	0.08	-0.15	-0.01	-0.0825
YIL166C	YIL166C		transport; transmembrane transport	transporter activity	membrane; integral component of membrane	1.68	-0.06	1.35	0.99	0.43	0.2	-0.28	0.11	0.115
YIL158W	YIL158W	AIM20	cell cycle; biological_process	molecular_function	vacuolar membrane; membrane; nucleus; fungal-type vacuole; integral component of membrane; cytoplasm; vacuole	1.22	0.48	1.27	0.99	-0.03	-0.44	-0.33	-0.12	-0.23
YOR376W	YOR376W					0.69	1.15	1.12	0.986667	0.46	-0.1	-0.58	-0.23	-0.1125
YPL187W	YPL187W	MF(ALPHA)1	sexual reproduction; mating; pheromone-dependent signal transduction involved in conjugation with cellular fusion	mating pheromone activity; pheromone activity	extracellular region	0.17	1.48	1.31	0.986667	0.26	0.25	-0.09	0.24	0.165
YDR333C	YDR333C	RQC1	ribosome-associated ubiquitin-dependent protein catabolic process	molecular_function	RQC complex; cytosolic large ribosomal subunit; cytoplasm	0.64	1.41	0.91	0.986667	0	0.4	0.53	0.26	0.2975
YDR318W	YDR318W	MCM21	centromere complex assembly; chromosome segregation; meiotic cell cycle; cell division; establishment of mitotic sister chromatid cohesion; cell cycle; mitotic nuclear division	molecular_function	nucleus; condensed nuclear chromosome kinetochore; condensed chromosome kinetochore; kinetochore; chromosome; COMA complex; chromosome, centromeric region	0.54	1.27	1.14	0.983333	-0.22	0.33	0.56	0.62	0.3225
YFR023W	YFR023W	PES4	biological_process	molecular_function; RNA binding; nucleotide binding; nucleic acid binding	cellular_component; nucleus	0.64	1.48	0.83	0.983333	0.54		0.74	0.38	0.553333
YNL020C	YNL020C	ARK1	phosphorylation; actin cortical patch assembly; actin filament organization; regulation of endocytosis; protein phosphorylation	ATP binding; protein serine/threonine kinase activity; kinase activity; nucleotide binding; protein kinase activity; transferase activity; transferase activity, transferring phosphorus-containing groups	cytoskeleton; actin cortical patch; mating projection tip; cytoplasm	0.41	-0.03	2.57	0.983333	-0.01	0.04	-0.03	0.25	0.0625
SPL2YDL012C						1.11	0.63	1.2	0.98	-0.58	-0.46	-0.98	-0.94	-0.74
YIR042C	YIR042C		metabolic process; biological_process	molecular_function; N-acetyltransferase activity	cellular_component	0.98	1.34	0.62	0.98	0.49	-0.08	-0.27	-0.08	0.015
YDR446W	YDR446W	ECM11	reciprocal meiotic recombination; synaptonemal complex organization; cell wall organization	molecular_function	nucleus; synaptonemal complex	0.4	1.56		0.98	0.78		-0.15	-0.26	0.123333
YDL150W	YDL150W	RPC53	tRNA transcription from RNA polymerase III promoter; transcription from RNA polymerase III promoter	DNA-directed RNA polymerase activity; DNA binding; RNA polymerase III activity	nucleus; DNA-directed RNA polymerase III complex	0.95	0.7	1.29	0.98	0.66	-0.05	0.58	0.55	0.435
YIL113W	YIL113W	SDP1	adaptation of signaling pathway by response to pheromone involved in conjugation with cellular fusion; MAPK cascade involved in cell wall organization or biogenesis; peptidyl-tyrosine dephosphorylation; protein dephosphorylation; dephosphorylation; inactivation of MAPK activity involved in cell wall organization or biogenesis; regulation of pheromone-dependent signal transduction involved in conj…	MAP kinase tyrosine/serine/threonine phosphatase activity; hydrolase activity; protein tyrosine/serine/threonine phosphatase activity; MAP kinase tyrosine phosphatase activity; phosphoprotein phosphatase activity; protein tyrosine phosphatase activity; phosphatase activity	nucleus; cytosol; cytoplasm	-0.06	1.59	1.41	0.98	-0.29	0.35	-0.08	0.15	0.0325
YBL066C	YBL066C	SEF1	regulation of transcription from RNA polymerase II promoter; sporulation resulting in formation of a cellular spore; regulation of transcription, DNA-templated; transcription, DNA-templated; biological_process; transcription from RNA polymerase II promoter	molecular_function; sequence-specific DNA binding RNA polymerase II transcription factor activity; metal ion binding; DNA binding; zinc ion binding	cellular_component; nucleus	1.18	0.42	1.33	0.976667	0.03	0.51	0.04	0.35	0.2325
SPL2YIL069C						0.9	0.58	1.45	0.976667	-0.19	0.15	0.06	0.55	0.1425
YFL008W	YFL008W	SMC1	double-strand break repair; mitotic sister chromatid segregation; cell division; chromosome organization; mitotic sister chromatid cohesion; cell cycle; mitotic nuclear division	ATP binding; protein heterodimerization activity; AT DNA binding; double-stranded DNA binding; chromatin binding; nucleotide binding; DNA secondary structure binding; ATPase activity	nucleus; nuclear mitotic cohesin complex; chromosome; cohesin complex	0.6	0.78	1.55	0.976667	0.01	-0.16	-0.04	0.03	-0.04
YLR111W	YLR111W					0.23	1.61	1.08	0.973333	-0.21	0.01	-0.39	-0.08	-0.1675
YLR280C	YLR280C					1.22	0.86	0.84	0.973333	0	-0.03	-0.25	-0.16	-0.11
SPL2YOR318C						1	0.54	1.38	0.973333	0.56		0.54		0.55
YER106W	YER106W	MAM1	meiotic sister chromatid cohesion involved in meiosis I; meiotic cell cycle; meiotic chromosome segregation	molecular_function	nucleus; condensed nuclear chromosome kinetochore; monopolin complex	0.7	1.76	0.46	0.973333	-0.6	-0.63	-0.43	-0.44	-0.525
SPL2YPL081W						0.57	0.51	1.83	0.97	0.43	-0.04	-0.13	0.02	0.07
YIL077C	YIL077C		biological_process	molecular_function	mitochondrion	0.66	0.91	1.34	0.97	-0.05	0.31	-0.01	-0.09	0.04
YNL202W	YNL202W	SPS19	sporulation resulting in formation of a cellular spore; ascospore formation; fatty acid catabolic process; oxidation-reduction process	2,4-dienoyl-CoA reductase (NADPH) activity; oxidoreductase activity	peroxisomal matrix; peroxisome		0.97		0.97	0.14	0.17	0.06	0.05	0.105
IYLRWDELTA6-A						0.86	1.03	1.01	0.966667	-0.12	-0.03	-0.67	-0.72	-0.385
YOR178C	YOR178C	GAC1	negative regulation of transcription from RNA polymerase II promoter; glycogen metabolic process; glycogen biosynthetic process; meiotic nuclear division; mitotic spindle assembly checkpoint; response to heat	protein phosphatase type 1 regulator activity; heat shock protein binding; structural molecule activity	protein phosphatase type 1 complex	0.35	0.71	1.84	0.966667	0.26	0.33	-0.3	-0.07	0.055
IYLRWDELTA6-B						2.06	-0.56	1.4	0.966667	-0.81	-0.28		0.47	-0.206667
YJR084W	YJR084W		adaptation of signaling pathway by response to pheromone involved in conjugation with cellular fusion; mRNA splicing, via spliceosome; transcription, DNA-templated	molecular_function	nucleus; COP9 signalosome; transcriptionally active chromatin; cytoplasm	0.91	0.78	1.21	0.966667	-0.09	0.25	-0.11	0.17	0.055
YLR377C	YLR377C	FBP1	metabolic process; gluconeogenesis; carbohydrate metabolic process; dephosphorylation; reactive oxygen species metabolic process	metal ion binding; hydrolase activity; catalytic activity; phosphoric ester hydrolase activity; fructose 1,6-bisphosphate 1-phosphatase activity	cytosol; periplasmic space	1.06		0.87	0.965	0.03	0.04	-0.34	-0.3	-0.1425
YGR230W	YGR230W	BNS1	meiotic nuclear division; cell cycle	molecular_function	cellular_component	1.12	0.81		0.965	0.67		0.43	0.15	0.416667
YJL214W	YJL214W	HXT8	transport; carbohydrate transport; transmembrane transport; hexose transport	fructose transmembrane transporter activity; mannose transmembrane transporter activity; glucose transmembrane transporter activity; transmembrane transporter activity; transporter activity; substrate-specific transmembrane transporter activity	membrane; integral component of membrane; plasma membrane	0.79	1.14		0.965	-0.67	-0.37	-0.52	-0.78	-0.585
YML037C	YML037C		biological_process	molecular_function	clathrin-coated vesicle	0.96	1.11	0.82	0.963333	-0.23	-0.17	-0.51	-0.36	-0.3175
YMR162C	YMR162C	DNF3	intracellular protein transport; phospholipid translocation; metabolic process; phospholipid transport; cation transport; response to pheromone involved in conjugation with cellular fusion	magnesium ion binding; metal ion binding; hydrolase activity; ATP binding; cation-transporting ATPase activity; nucleotide binding; phospholipid-translocating ATPase activity	membrane; mating projection tip membrane; trans-Golgi network transport vesicle; integral component of membrane; trans-Golgi network	0.57	0.95	1.37	0.963333	-0.28	-0.11	-0.55	-0.39	-0.3325
YLR017W	YLR017W	MEU1	nucleoside metabolic process; purine ribonucleoside salvage; glutamate biosynthetic process; L-methionine salvage from methylthioadenosine	transferase activity, transferring pentosyl groups; mRNA binding; S-methyl-5-thioadenosine phosphorylase activity; transferase activity, transferring glycosyl groups; catalytic activity; transferase activity; phosphorylase activity	nucleus; cytoplasm	0.8	1.29	0.8	0.963333	-0.01	-0.05			-0.03
YHL018W	YHL018W		tetrahydrobiopterin biosynthetic process; biological_process	molecular_function; lyase activity; 4-alpha-hydroxytetrahydrobiopterin dehydratase activity	mitochondrion	0.7	1.69	0.5	0.963333	0.17	0.45	2.08	0.8	0.875
YJL215C	YJL215C					0.44	1.57	0.87	0.96	0.2	0.26	-0.07	-0.23	0.04
YLR233C	YLR233C	EST1	G-quadruplex DNA formation; telomere maintenance via telomerase; telomere maintenance	DNA binding; RNA binding; telomeric DNA binding; single-stranded DNA binding	chromosome, telomeric region; nucleus; nucleolus; telomerase holoenzyme complex; chromosome	0.88	1.47	0.53	0.96	-0.2	-0.17	-0.37	-0.06	-0.2
SPL2YBR219C						1.15	0.21	1.52	0.96	0.11	0.21	0.3	0.19	0.2025
YEL064C	YEL064C	AVT2	transport; amino acid transport; biological_process	molecular_function	membrane; vacuolar membrane; endoplasmic reticulum; integral component of membrane; vacuole	0.9	0.8	1.18	0.96	0.54	-0.16	-0.21	-0.25	-0.02
YGR273C	YGR273C		biological_process	molecular_function	cellular_component	0.54	1.38		0.96	0.55	0.12	-0.34	-0.06	0.0675
YHR153C	YHR153C	SPO16	synaptonemal complex assembly; sporulation resulting in formation of a cellular spore; ascospore formation; meiotic cell cycle; regulation of reciprocal meiotic recombination; positive regulation of protein sumoylation	molecular_function	condensed nuclear chromosome	0.84	1.39	0.65	0.96	0.45	0.04	-0.09	-0.02	0.095
YKL200C						0.61	1.31		0.96	0.5	0.41	-0.15	0.04	0.2
YNR069C	YNR069C	BSC5	biological_process	molecular_function	cellular_component	0.8	1.26	0.81	0.956667	-0.03	0.02	-0.28	-0.16	-0.1125
YCL006C						0.98	0.59	1.3	0.956667	-0.06	0.46	-0.09	0.12	0.1075
YHL024W	YHL024W	RIM4	premeiotic DNA replication; sporulation resulting in formation of a cellular spore; reciprocal meiotic recombination; meiotic nuclear division; meiotic cell cycle	RNA binding; nucleotide binding; nucleic acid binding	cytoplasm	0.51	1.05	1.31	0.956667	0.58	0.46	0.72	0.3	0.515
YKR034W	YKR034W	DAL80	negative regulation of transcription from RNA polymerase II promoter; nitrate assimilation; regulation of transcription, DNA-templated; nitrogen catabolite repression of transcription; transcription, DNA-templated	sequence-specific DNA binding RNA polymerase II transcription factor activity; metal ion binding; DNA binding; zinc ion binding; sequence-specific DNA binding; sequence-specific DNA binding transcription factor activity	nucleus	1	1.39	0.48	0.956667	0.13	0.21	-0.24	0.02	0.03
YHR212C	YHR212C					-0.11	2.01	0.97	0.956667	-0.07	-0.26	-0.41	-0.45	-0.2975
YPL200W	YPL200W	CSM4	synapsis; meiotic telomere clustering; sporulation resulting in formation of a cellular spore; chromosome segregation; meiotic cell cycle; regulation of reciprocal meiotic recombination; meiotic chromosome segregation	molecular_function	membrane; endoplasmic reticulum; nucleus; nuclear membrane; nuclear chromosome, telomeric region; integral component of membrane; endoplasmic reticulum membrane	0.55		1.36	0.955	-0.06	0.4		0.05	0.13
YKL017C	YKL017C	HCS1	lagging strand elongation	DNA binding; hydrolase activity; ATP binding; nucleotide binding; ATP-dependent 5'-3' DNA helicase activity; helicase activity	nucleus; alpha DNA polymerase:primase complex; cytoplasm; DNA helicase A complex	0.65	1.26		0.955	0.04	-0.59	0.11	0.03	-0.1025
YLR046C	YLR046C		response to stress; biological_process	molecular_function	membrane; integral component of membrane	0.74	1.17		0.955	0.05	-0.25		-0.26	-0.153333
YCR022C	YCR022C					1.1	0.93	0.83	0.953333	-0.07	0.07	-0.1	-0.16	-0.065
YNL013C	YNL013C					0.61	1.21	1.04	0.953333	-0.63	-0.4	-0.72	-0.83	-0.645
YOR029W	YOR029W					0.75	0.9	1.21	0.953333	0.11	0.21	0.05	0.47	0.21
YLL060C	YLL060C	GTT2	glutathione metabolic process	glutathione transferase activity; transferase activity	mitochondrion	0.77	1.44	0.64	0.95	0.46	0.17	0.02	0.28	0.2325
YAL020C	YAL020C	ATS1	tRNA wobble uridine modification; microtubule cytoskeleton organization; microtubule-based process; budding cell bud growth	molecular_function	cytoplasm	0.86	1.08	0.91	0.95	0.53	0.57	0.34	0.13	0.3925
YJL071W	YJL071W	ARG2	cellular amino acid biosynthetic process; ornithine biosynthetic process; arginine biosynthetic process	acetyl-CoA:L-glutamate N-acetyltransferase activity; transferase activity, transferring acyl groups; transferase activity	mitochondrial matrix; mitochondrion	1.12	1.15	0.58	0.95	0.75	0.28	0.06	0.31	0.35
YJL114W	YJL114W		transposition, RNA-mediated	RNA binding; zinc ion binding; nucleic acid binding	retrotransposon nucleocapsid	0.88	1.02		0.95	0.65	0.83	0.2	0.22	0.475
YMR107W	YMR107W	SPG4	biological_process	molecular_function	cellular_component	0.93	1.16	0.76	0.95	0.02		-0.46	-0.01	-0.15
YAR047C	YAR047C					0.69	0.94	1.22	0.95	0.2	-0.02	-0.19	-0.21	-0.055
YBR184W	YBR184W		biological_process	molecular_function	cellular_component	1.01	1.54	0.3	0.95	0.47	0.23	0.22	0.24	0.29
YDR273W	YDR273W	DON1	ascospore wall assembly; sporulation resulting in formation of a cellular spore; meiotic nuclear division; cell division; meiotic cell cycle; cell cycle	molecular_function	membrane; prospore membrane	0.05	1.17	1.63	0.95	0.36	0.54	1.16	0.8	0.715
YGR164W	YGR164W					1	0.7	1.15	0.95	0.23	0.58	0.34	0.19	0.335
YLL056C	YLL056C		metabolic process; biological_process	molecular_function; catalytic activity; coenzyme binding	cellular_component	1.05	1.66	0.13	0.946667	0.23	0.08	-0.16	0.48	0.1575
SPL2YBL040C						1.57	0.39	0.88	0.946667	0.13	0.44	-0.02	0.45	0.25
YDR185C	YDR185C	UPS3	mitochondrion morphogenesis	molecular_function	membrane; extrinsic component of mitochondrial inner membrane; mitochondrial intermembrane space; mitochondrial inner membrane; mitochondrion	0.44	1.06	1.34	0.946667		0.05	-0.22	-0.02	-0.0633333
YHR061C	YHR061C	GIC1	establishment of cell polarity; Rho protein signal transduction; regulation of exit from mitosis; septin ring organization; regulation of cell shape; axial cellular bud site selection	Rho GTPase activator activity; Rho GTPase binding	cytoskeleton; nucleus; cell cortex; mating projection tip; cellular bud tip; cytoplasm; cellular bud neck; incipient cellular bud site; actin cap	1.2	0.42	1.22	0.946667	0.17	0.82	1.09	1.11	0.7975
YOL127W	YOL127W	RPL25	ribosomal large subunit assembly; translation; cytoplasmic translation	RNA binding; nucleotide binding; structural constituent of ribosome; rRNA binding	ribosome; ribonucleoprotein complex; cytosolic large ribosomal subunit; intracellular; cytoplasm		0.27	1.62	0.945	-1.36	-1.46	-1.47	-1.32	-1.4025
YOR318C	YOR318C					0.63	1.26		0.945	0.38	-0.08		-0.3	0
YIL130W	YIL130W	ASG1	regulation of transcription from RNA polymerase II promoter; regulation of transcription, DNA-templated; transcription, DNA-templated; biological_process; transcription from RNA polymerase II promoter	metal ion binding; sequence-specific DNA binding RNA polymerase II transcription factor activity; DNA binding; sequence-specific DNA binding; zinc ion binding	nucleus	1.49	0.4		0.945	-0.21	-0.17	-0.63	-0.51	-0.38
YML084W	YML084W					0.4	1.6	0.83	0.943333	-0.07	0	-0.33	0.02	-0.095
YOR013W	YOR013W	IRC11				1.27	0.77	0.79	0.943333	-0.01	0.23	0.22	0.17	0.1525
YBR018C	YBR018C	GAL7	galactose catabolic process via UDP-galactose; carbohydrate metabolic process; galactose metabolic process	metal ion binding; UDP-glucose:hexose-1-phosphate uridylyltransferase activity; zinc ion binding; nucleotidyltransferase activity; catalytic activity; transferase activity	cytoplasm	0.67	1.39	0.77	0.943333	0.25	0.29	0.11	0.04	0.1725
SPL2YJR021C						1.28	0.37	1.18	0.943333	-0.28	0.25	0.06	0.29	0.08
YHR022C	YHR022C		small GTPase mediated signal transduction; biological_process	molecular_function; ATP binding; nucleotide binding; GTP binding	cellular_component	0.67	1.53	0.63	0.943333	0.18	0		0.22	0.133333
YLL062C	YLL062C	MHT1	cellular amino acid biosynthetic process; methylation; sulfur amino acid metabolic process; methionine biosynthetic process	metal ion binding; S-adenosylmethionine-homocysteine S-methyltransferase activity; methyltransferase activity; transferase activity	cytoplasm	0.54	1.83	0.45	0.94	0.16	0.03	0.22	0.09	0.125
YNL018C	YNL018C		biological_process	molecular_function	prospore membrane	-0.63	0.91	2.54	0.94	0.27	0.09	-0.17	0.25	0.11
YJL011C	YJL011C	RPC17	transcription, DNA-templated; cellular metabolic process; transcription initiation from RNA polymerase III promoter; tRNA transcription from RNA polymerase III promoter	DNA-directed RNA polymerase activity; nucleotide binding; RNA polymerase III activity; catalytic activity	nucleus; cytosol; DNA-directed RNA polymerase III complex	1.53	0.31	0.98	0.94	-0.42	-0.46	-0.38	-0.27	-0.3825
YIL126W	YIL126W	STH1	base-excision repair; chromosome segregation; regulation of transcription, DNA-templated; transfer RNA gene-mediated silencing; double-strand break repair; transcription elongation from RNA polymerase II promoter; ATP-dependent chromatin remodeling; chromatin modification; chromatin remodeling at centromere; transcription, DNA-templated; nucleosome disassembly; nucleosome positioning; meiotic nuc…	histone binding; DNA translocase activity; DNA binding; ATP binding; helicase activity; lysine-acetylated histone binding; hydrolase activity; nucleotide binding; DNA-dependent ATPase activity	nucleus; RSC complex	1.34	0.94	0.54	0.94	0.07	0.06	0.07	0.09	0.0725
SPL2YOR074C						0.94			0.94	0.32	0.3	0.68	0.38	0.42
YOR387C	YOR387C		biological_process	molecular_function	cellular_component; cytosol; cytoplasm	0.59	0.92	1.3	0.936667	0.2	-0.03	-0.15	0.06	0.02
YPR126C	YPR126C					0.31	1.41	1.09	0.936667	-0.32	-0.16	-0.46	-0.23	-0.2925
YIL101C	YIL101C	XBP1	cellular response to oxidative stress; regulation of transcription, DNA-templated; cellular response to salt stress; transcription, DNA-templated; cellular response to heat; cellular response to glucose starvation	DNA binding; sequence-specific DNA binding; sequence-specific DNA binding transcription factor activity	nucleus; cytoplasm	0.47	1.24	1.1	0.936667	-0.01	-0.14	-0.04	0.03	-0.04
YJL216C	YJL216C	IMA5	disaccharide catabolic process; maltose metabolic process; metabolic process; carbohydrate metabolic process	cation binding; hydrolase activity; catalytic activity; oligo-1,6-glucosidase activity; hydrolase activity, acting on glycosyl bonds	cellular_component	0.7	1.5	0.6	0.933333	0.12	0.17	-0.16	-0.17	-0.01
YLR031W	YLR031W		biological_process	molecular_function	cellular_component	0.71	1.18	0.91	0.933333	0.19	-0.06	0	0.2	0.0825
YNL017C	YNL017C					0.18	1.64	0.98	0.933333	-0.18	-0.26	-0.02	0.37	-0.0225
YEL004W	YEL004W	YEA4	transport; carbohydrate transport; transmembrane transport; nucleotide-sugar transport; UDP-N-acetylglucosamine transport; fungal-type cell wall chitin biosynthetic process; UDP-glucose transport; nucleotide transmembrane transport	UDP-N-acetylglucosamine transmembrane transporter activity; nucleotide-sugar transmembrane transporter activity	membrane; endoplasmic reticulum; integral component of membrane; endoplasmic reticulum membrane	0.87	0.59	1.34	0.933333	0.38	-0.18	0.76	0.68	0.41
YLR057W	YLR057W	MNL2	metabolic process; ER-associated ubiquitin-dependent protein catabolic process	molecular_function; hydrolase activity; mannosyl-oligosaccharide 1,2-alpha-mannosidase activity; calcium ion binding; hydrolase activity, acting on glycosyl bonds	membrane; endoplasmic reticulum; integral component of membrane; endoplasmic reticulum membrane	0.28	0.36	2.15	0.93	0.04	-0.58	-0.82	-0.6	-0.49
YLR132C	YLR132C	USB1	mRNA processing; U6 snRNA 3'-end processing; nucleic acid phosphodiester bond hydrolysis; RNA splicing	hydrolase activity; phosphoric diester hydrolase activity; nuclease activity	nucleus; mitochondrion; cytoplasm	0.93	1.07	0.79	0.93	-0.13		-0.28	-0.08	-0.163333
YCR025C	YCR025C					0.91	1.39	0.49	0.93	-0.07	0.1	-0.05	0.11	0.0225
YDR531W	YDR531W	CAB1	phosphorylation; coenzyme A biosynthetic process	ATP binding; nucleotide binding; kinase activity; transferase activity; pantothenate kinase activity	nucleus; cytoplasm	0.95	1.34	0.5	0.93	-0.01	-0.1	-0.16	-0.26	-0.1325
YDL059C	YDL059C	RAD59	telomere maintenance via recombination; double-strand break repair via single-strand annealing; DNA repair; DNA strand renaturation; DNA amplification; cellular response to DNA damage stimulus; DNA recombination	protein binding	nucleus; cytoplasm	0.69	1.63	0.47	0.93	0.23	0.46	0.6	0.4	0.4225
YIR028W	YIR028W	DAL4	transport; allantoin transport; nucleobase transport; purine nucleobase metabolic process; allantoin catabolic process	allantoin uptake transmembrane transporter activity; nucleobase transmembrane transporter activity; transporter activity	membrane; integral component of membrane	0.3	1.38	1.11	0.93	0.58	2.61	-0.31	-0.15	0.6825
YIR017C	YIR017C	MET28	positive regulation of transcription regulatory region DNA binding; cellular amino acid biosynthetic process; regulation of transcription, DNA-templated; transcription, DNA-templated; regulation of sulfur amino acid metabolic process; regulation of transcription from RNA polymerase II promoter; cysteine biosynthetic process; methionine biosynthetic process	DNA binding; sequence-specific DNA binding; RNA polymerase II activating transcription factor binding; sequence-specific DNA binding transcription factor activity	nucleus; cytoplasm	1.46	0.4		0.93	0.06	-0.17	-0.22	0.13	-0.05
YLR102C	YLR102C	APC9	cell division; protein ubiquitination; chromatin assembly; cell cycle; mitotic nuclear division	ubiquitin-protein transferase activity	nucleus; cytoplasm; anaphase-promoting complex	0.82	1.22	0.74	0.926667	-0.03	-0.15	-0.35	-0.25	-0.195
SPL2YPR187W						1.47	-0.02	1.33	0.926667	0.18	0.03	0.09	0.13	0.1075
YDR220C	YDR220C					1	0.93	0.85	0.926667	0.13	0.15	-0.33	0.01	-0.01
YIL067C	YIL067C		biological_process	molecular_function	vacuolar membrane; membrane; fungal-type vacuole; integral component of membrane; vacuole	0.44	0.91	1.43	0.926667	0.15	-0.04	-0.53	-0.23	-0.1625
FRAGYJR021C						0.95	0.71	1.12	0.926667	0.5	0.23	0.43	0.51	0.4175
YLR371W	YLR371W	ROM2	negative regulation of cAMP-mediated signaling; intracellular signal transduction; positive regulation of endocytosis; activation of Rho GTPase activity; establishment of cell polarity; regulation of fungal-type cell wall organization; small GTPase mediated signal transduction; regulation of Rho protein signal transduction	small GTPase regulator activity; guanyl-nucleotide exchange factor activity; signal transducer activity; phosphatidylinositol-4,5-bisphosphate binding; Rho guanyl-nucleotide exchange factor activity	mating projection tip; cellular bud tip; incipient cellular bud site	0.32	2.06	0.4	0.926667	0.43	0.23	-0.18	0.02	0.125
YFR035C	YFR035C		biological_process	molecular_function	cellular_component; membrane; integral component of membrane	0.93	1.01	0.84	0.926667	-0.24	0.13	-0.05	0.08	-0.02
YIR032C	YIR032C	DAL3	purine nucleobase metabolic process; allantoin catabolic process	ureidoglycolate lyase activity; lyase activity; ureidoglycolate hydrolase activity	membrane	0.38	1.02	1.38	0.926667	-0.07	-0.59	-0.33	-0.08	-0.2675
YBR278W	YBR278W	DPB3	leading strand elongation; error-prone translesion synthesis; DNA replication; DNA-dependent DNA replication; replicative senescence; heterochromatin organization involved in chromatin silencing	single-stranded DNA binding; DNA-directed DNA polymerase activity; protein heterodimerization activity; nucleotidyltransferase activity; transferase activity; double-stranded DNA binding	nucleus; epsilon DNA polymerase complex	0.64		1.21	0.925	0.36	0.1	0.09	0.16	0.1775
YDR437W	YDR437W	GPI19	GPI anchor biosynthetic process; cell wall organization	phosphatidylinositol N-acetylglucosaminyltransferase activity; UDP-glycosyltransferase activity; transferase activity	membrane; endoplasmic reticulum; nuclear envelope; integral component of endoplasmic reticulum membrane; integral component of membrane; endoplasmic reticulum membrane; glycosylphosphatidylinositol-N-acetylglucosaminyltransferase (GPI-GnT) complex	0.67	1.01	1.09	0.923333	0.33	-0.03	0.25	0.12	0.1675
Q0257						0.89	1.11	0.77	0.923333	0.43	-0.08	0.09	-0.04	0.1
YOR257W	YOR257W	CDC31	transport; mitotic nuclear division; mRNA transport; microtubule nucleation; proteasome-mediated ubiquitin-dependent protein catabolic process; spindle pole body duplication; cell division; cell cycle; regulation of kinase activity; protein transport	metal ion binding; protein binding; calcium ion binding; structural constituent of cytoskeleton	cytoskeleton; nucleus; nuclear pore; spindle pole body; nucleotide-excision repair factor 2 complex; transcription export complex 2; cytoplasm; integral component of membrane; half bridge of spindle pole body	1.09	0.84	0.84	0.923333	0.2	0.49	0.8	0.29	0.445
SPL2YDL108W						1.85	0.06	0.86	0.923333	-0.14	-0.09	0.06	0.22	0.0125
YMR081C	YMR081C	ISF1	aerobic respiration	molecular_function	cellular_component	1.15	1.16	0.46	0.923333	0.18	0.63	0.26	0.29	0.34
YCR020C-A	YCR020C-A	MAK31	N-terminal protein amino acid acetylation	peptide alpha-N-acetyltransferase activity	NatC complex	0.94	0.67	1.16	0.923333	0.34	0.06	-0.07	-0.03	0.075
SPL2YER003C						1.28		0.56	0.92	0.86	0.37	0.55	0.14	0.48
YDR424C	YDR424C	DYN2	transport; metabolic process; positive regulation of plus-end-directed microtubule motor activity; establishment of mitotic spindle localization; microtubule-based process; nuclear migration along microtubule; nuclear pore complex assembly	motor activity; plus-end-directed microtubule motor activity	cytoskeleton; nuclear pore; microtubule; cytoplasmic microtubule; peroxisome; cytoplasm; dynein complex; microtubule associated complex; cytoplasmic dynein complex	1.36	1.28	0.12	0.92	0.52	0.18	0.32	-0.27	0.1875
YOR392W	YOR392W					0.28	2.01	0.47	0.92	0.11	0.12	-0.31	0.13	0.0125
YFL055W	YFL055W	AGP3	transport; transmembrane transport; amino acid transport; amino acid transmembrane transport	amino acid transmembrane transporter activity	membrane; integral component of membrane; plasma membrane	0.52	1.1	1.14	0.92	-0.14	-0.2	-0.02		-0.12
YFL061W	YFL061W	DDI2	biological_process	molecular_function; lyase activity	cellular_component	0.99	0.93	0.84	0.92	0.27		-0.47	0.3	0.0333333
IYPR188C						1.11	0.56	1.08	0.916667	0.68	-0.12	0.32	0.34	0.305
YBR284W	YBR284W		biological_process	molecular_function; AMP deaminase activity	membrane; cellular_component; integral component of membrane	0.49	1.61	0.65	0.916667	0.19	0.18	-0.06	-0.01	0.075
YDL241W	YDL241W		biological_process	molecular_function	cellular_component	0.98	0.59	1.18	0.916667	0.24	-0.33	0.19	-0.07	0.0075
YGL182C	YGL182C					0.58	1.08	1.09	0.916667	0.8	0.44	0.1	0.24	0.395
YGR129W	YGR129W	SYF2	mRNA processing; mRNA splicing, via spliceosome; RNA splicing	first spliceosomal transesterification activity; second spliceosomal transesterification activity	U2-type catalytic step 2 spliceosome; nucleus; U2-type catalytic step 1 spliceosome; Prp19 complex; U2-type prespliceosome; spliceosomal complex; U2-type post-mRNA release spliceosomal complex; cytosol	1.19	1.07	0.49	0.916667	0.67	0.1	0.28	0.31	0.34
YLR128W	YLR128W	DCN1	protein neddylation; positive regulation of ubiquitin-protein transferase activity	ubiquitin binding; protein binding, bridging; cullin family protein binding; small conjugating protein binding; ubiquitin conjugating enzyme binding	cellular_component	0.68	1.15		0.915	-0.04	-0.24	0.26	-0.05	-0.0175
YPL276W	YPL276W		metabolic process; formate catabolic process; oxidation-reduction process	oxidoreductase activity, acting on the CH-OH group of donors, NAD or NADP as acceptor; NAD binding; formate dehydrogenase (NAD+) activity	cytosol	0.75	-0.11	2.1	0.913333	-0.16	-0.04	-0.46	-0.14	-0.2
YBR119W	YBR119W	MUD1	mRNA processing; mRNA splicing, via spliceosome; RNA splicing	RNA binding; U1 snRNA binding; nucleotide binding; snRNA binding; nucleic acid binding	U1 snRNP; nucleus; U2-type prespliceosome; spliceosomal complex; ribonucleoprotein complex	0.37	1.04	1.32	0.91	0.16	0.01	-0.01	-0.01	0.0375
YNL278W	YNL278W	CAF120	regulation of transcription from RNA polymerase II promoter; regulation of transcription, DNA-templated; transcription, DNA-templated	molecular_function	cellular_component; nucleus; cellular bud neck; cytoplasm		0.77	1.05	0.91	-0.23	-0.68	-0.33	-0.07	-0.3275
YOL132W	YOL132W	GAS4	ascospore wall assembly; carbohydrate metabolic process; cell wall organization	1,3-beta-glucanosyltransferase activity; transferase activity	membrane; fungal-type cell wall; integral component of membrane; plasma membrane; anchored component of membrane	0.73	1.13	0.87	0.91	0.38	0.17	-0.02	0.1	0.1575
YJR129C	YJR129C	EFM3	peptidyl-lysine trimethylation; methylation	protein-lysine N-methyltransferase activity; methyltransferase activity; transferase activity	cytoplasm	0.94	0.46	1.33	0.91	0.46	0.31	0.57	0.65	0.4975
YBR124W	YBR124W					1.1	1.23	0.39	0.906667	0.05	0.18	-0.01	-0.11	0.0275
YCL065W	YCL065W					1.25	0.54	0.93	0.906667	0.01	0.26	0.04	0.06	0.0925
YHR095W	YHR095W					0.73	1.56	0.43	0.906667	0.2	-0.09	0.31	0.42	0.21
YKR100C	YKR100C	SKG1	fungal-type cell wall organization; cell wall organization	molecular_function	membrane; cellular bud membrane; cellular bud tip; integral component of membrane; incipient cellular bud site; plasma membrane; cellular bud	0.41	1.07	1.24	0.906667	0.32	0.48	0.1	0.25	0.2875
YDR095C	YDR095C					0.53	0.93	1.26	0.906667	0.39	0.1	-0.2	-0.07	0.055
YFR054C	YFR054C					0.63	1.17	0.92	0.906667	0.27	0.02	0.43	0.48	0.3
YJL013C	YJL013C	MAD3	cell cycle checkpoint; cell division; mitotic DNA integrity checkpoint; mitotic spindle assembly checkpoint; distributive segregation; cell cycle; mitotic nuclear division	molecular_function	nucleus; mitotic checkpoint complex	1.05	1.25	0.42	0.906667	0.06	-0.42	0.08	0.06	-0.055
YJL007C	YJL007C					0.87	0.71	1.14	0.906667	0.12	0.1	-0.25	-0.18	-0.0525
YLL046C	YLL046C	RNP1	ribosome biogenesis	RNA binding; nucleotide binding; nucleic acid binding	cytoplasm	1.03	1.11	0.57	0.903333	0.42	0.56	0.33	0.48	0.4475
Q0125						0.88	0.68	1.15	0.903333	-1.11	-0.75	-1.14	-1.26	-1.065
YNL086W	YNL086W	SNN1	transport; regulation of protein localization; endosome organization	molecular_function	endosome; BLOC-1 complex	0.39	1.34	0.98	0.903333	-0.2	0.1	-0.36	-0.25	-0.1775
YDR335W	YDR335W	MSN5	tRNA re-export from nucleus; protein export from nucleus	importin-alpha export receptor activity; protein binding	nucleus; integral component of membrane; cytoplasm	0.84	1.51	0.36	0.903333	0.01	0.21	0.8	0.06	0.27
YGL235W	YGL235W		biological_process	molecular_function	cellular_component	0.53	0.76	1.42	0.903333	0.58	0.62	0.24	0.29	0.4325
YHR139C	YHR139C	SPS100	ascospore wall assembly; sporulation resulting in formation of a cellular spore; cellular amino acid metabolic process	molecular_function	ascospore wall	0.14	1.26	1.31	0.903333	0.15	0.43	0.23	0.29	0.275
Q0150						0.73	0.72	1.25	0.9	0.67	0.59	1.12	1.37	0.9375
YPL107W	YPL107W		biological_process	molecular_function	mitochondrion	0.69	1.77	0.24	0.9	-0.04	-0.04	-0.13	0.01	-0.05
YBR298C	YBR298C	MAL31	transport; transmembrane transport; carbohydrate transport; maltose metabolic process; alpha-glucoside transport	substrate-specific transmembrane transporter activity; alpha-glucoside:proton symporter activity; transmembrane transporter activity; transporter activity	membrane; integral component of membrane	0.71	1.09		0.9	0.48	0.34	0.03	-0.28	0.1425
YCL012W	YCL014W	BUD3	regulation of Rho protein signal transduction; cell cycle; positive regulation of Rho GTPase activity; axial cellular bud site selection	molecular_function; Rho guanyl-nucleotide exchange factor activity	cellular bud neck contractile ring; cellular bud neck		0.25	1.55	0.9	0.13	0.22	0	0.28	0.1575
YJL149W	YJL149W	DAS1	SCF-dependent proteasomal ubiquitin-dependent protein catabolic process; protein ubiquitination	protein binding, bridging; ubiquitin-protein transferase activity	SCF ubiquitin ligase complex			0.9	0.9	0.02	-0.28	-0.44	-0.14	-0.21
FRAGYCR028C-A							0.83	0.97	0.9	0.02	-0.02	-0.02	-0.07	-0.0225
YKL201C	YKL201C	MNN4	cellular response to osmotic stress; protein O-linked glycosylation; protein N-linked glycosylation	enzyme activator activity	membrane; integral component of membrane	0.83	1.29	0.57	0.896667	1.37	0.47	0.56	0.58	0.745
YLL021W	YLL021W	SPA2	pseudohyphal growth; invasive filamentous growth; bipolar cellular bud site selection; regulation of initiation of mating projection growth; mating projection assembly; regulation of cell shape; regulation of termination of mating projection growth; establishment of cell polarity; budding cell apical bud growth; regulation of protein localization; positive regulation of actin cytoskeleton reorgan…	MAP-kinase scaffold activity	cell tip; cell cortex; polarisome; incipient cellular bud site; mating projection tip; cellular bud tip; cellular bud neck	0.52	0.72	1.45	0.896667	-0.4	-0.46	-0.37	-0.17	-0.35
YLR267W	YLR267W	BOP2	biological_process	molecular_function	cellular_component	0.22	1.48	0.99	0.896667	-0.43	-0.07	-0.65	-0.59	-0.435
SPL2YMR292W							1.28	0.51	0.895	0.63	0.31	0.29	0.09	0.33
YDR283C	YDR283C	GCN2	phosphorylation; cellular amino acid biosynthetic process; regulation of translational initiation; DNA damage checkpoint; translation; protein phosphorylation; chronological cell aging	ATP binding; kinase activity; eukaryotic translation initiation factor 2alpha kinase activity; protein homodimerization activity; ligase activity; protein serine/threonine kinase activity; nucleotide binding; protein kinase activity; aminoacyl-tRNA ligase activity; transferase activity; transferase activity, transferring phosphorus-containing groups	cytosolic ribosome	0.69	1.1		0.895	0.07	-0.07	0.33	0.06	0.0975
YJL086C	YJL086C					0.77	1.02		0.895	0	0.12	-0.33	-0.01	-0.055
YIR013C	YIR013C	GAT4	regulation of transcription, DNA-templated; transcription, DNA-templated	DNA binding; metal ion binding; sequence-specific DNA binding; zinc ion binding; sequence-specific DNA binding transcription factor activity	nucleus	1.11	0.68		0.895	0.57	0.17	-0.1	0.03	0.1675
YLL057C	YLL057C	JLP1	alkanesulfonate catabolic process; sulfur compound catabolic process; oxidation-reduction process	metal ion binding; sulfonate dioxygenase activity; dioxygenase activity; oxidoreductase activity	cellular_component	0.97	0.67	1.04	0.893333	-0.27	0.05	-0.48	-0.31	-0.2525
YLR431C	YLR431C	ATG23	transport; CVT pathway; positive regulation of macroautophagy; late nucleophagy; protein localization to pre-autophagosomal structure; autophagy; protein transport	molecular_function	membrane; extrinsic component of membrane; pre-autophagosomal structure; pre-autophagosomal structure membrane; cytoplasm	0.64	1.41	0.63	0.893333	0.31	-0.32		-0.11	-0.04
YBR148W	YBR148W	YSW1	ascospore-type prospore membrane assembly	molecular_function	septin complex; prospore membrane	0.46	0.7	1.52	0.893333	0.41	0.28	-0.03	-0.06	0.15
YBR223C	YBR223C	TDP1	DNA repair; nucleic acid phosphodiester bond hydrolysis; cellular response to DNA damage stimulus	exonuclease activity; 5'-tyrosyl-DNA phosphodiesterase activity; phosphoric diester hydrolase activity; hydrolase activity; 3'-tyrosyl-DNA phosphodiesterase activity; nuclease activity	nucleus	1.2	0.12	1.36	0.893333	0.18	0.05	0.27	0.15	0.1625
YLR138W	YLR138W	NHA1	transport; transmembrane transport; sodium ion transmembrane transport; response to osmotic stress; sodium ion export from cell; cation transport; ion transport; hydrogen ion transmembrane transport; cellular monovalent inorganic cation homeostasis; cellular potassium ion homeostasis; sodium ion transport	sodium:proton antiporter activity; solute:proton antiporter activity; antiporter activity; cation:cation antiporter activity	membrane; membrane raft; integral component of membrane; plasma membrane	1.15	0.86	0.66	0.89	-0.06	-0.52	-0.47	-0.91	-0.49
YOR141C	YOR141C	ARP8	double-strand break repair; chromatin remodeling; regulation of transcription, DNA-templated; mitotic recombination; transcription, DNA-templated; cellular response to DNA damage stimulus	mRNA binding; ATP binding; nucleotide binding; ATP-dependent 3'-5' DNA helicase activity	cytoskeleton; nucleus; Ino80 complex; cytoplasm	1.15	0.24	1.28	0.89	-0.92	-1.12	-1.04	-0.87	-0.9875
YPL192C	YPL192C	PRM3	nuclear membrane fusion involved in karyogamy; karyogamy involved in conjugation with cellular fusion	molecular_function	membrane; cytoskeleton; nucleus; nuclear envelope; spindle pole body; cytoplasm; integral component of membrane; nuclear outer membrane; extrinsic component of nuclear outer membrane	0.68	0.92	1.07	0.89	-0.12	-0.12	-0.09	0.07	-0.065
SPL2YGL178W						0.93	0.34	1.4	0.89	0.43	0.2	-0.09	0.21	0.1875
YCR036W	YCR036W	RBK1	carbohydrate phosphorylation; phosphorylation; D-ribose catabolic process; carbohydrate metabolic process; D-ribose metabolic process	ATP binding; nucleotide binding; kinase activity; ribokinase activity; phosphotransferase activity, alcohol group as acceptor; transferase activity	nucleus; cytoplasm	1.38	1.24	0.05	0.89	0.15	0.04	0.15	0.03	0.0925
YDL001W	YDL001W	RMD1	sporulation resulting in formation of a cellular spore; meiotic cell cycle; biological_process	molecular_function	cytoplasm		0.26	1.52	0.89	0.41	0.23	-0.19	0.14	0.1475
YER026C	YER026C	CHO1	phosphatidylethanolamine biosynthetic process; phospholipid biosynthetic process; phosphatidylserine biosynthetic process; lipid metabolic process	CDP-diacylglycerol-serine O-phosphatidyltransferase activity; phosphotransferase activity, for other substituted phosphate groups; transferase activity	intracellular membrane-bounded organelle; membrane; endoplasmic reticulum; organelle membrane; integral component of membrane; mitochondrion; mitochondrial outer membrane	0.89			0.89	0.23	-0.33	-0.27	-0.04	-0.1025
YFL040W	YFL040W		transport; transmembrane transport	substrate-specific transmembrane transporter activity; transporter activity; transmembrane transporter activity	membrane; integral component of membrane; prospore membrane	0.72	1.4	0.55	0.89	0.45	0.15	0.23		0.276667
YOL131W	YOL131W		biological_process	molecular_function	cellular_component	0.57	1.21		0.89	0.22	0.13	-0.04	-0.01	0.075
IYPR179C						1.23	0.74	0.69	0.886667	0.48	0.68			0.58
YGL230C	YGL230C		biological_process	molecular_function	membrane; integral component of membrane; mitochondrion	0.38	1.27	1.01	0.886667	0.33	0.09	-0.16	0.12	0.095
YKL132C	YKL132C	RMA1	biosynthetic process; tetrahydrofolylpolyglutamate biosynthetic process; one-carbon metabolic process; biological_process; folic acid-containing compound biosynthetic process	tetrahydrofolylpolyglutamate synthase activity; ATP binding; nucleotide binding; ligase activity	mitochondrion	0.84	1.28	0.54	0.886667	0.06	0.05	-0.37	-0.14	-0.1
YML098W	YML098W	TAF13	regulation of transcription, DNA-templated; transcription, DNA-templated; RNA polymerase II transcriptional preinitiation complex assembly; transcription from RNA polymerase II promoter	protein heterodimerization activity; RNA polymerase II core promoter sequence-specific DNA binding transcription factor activity involved in preinitiation complex assembly	nucleus; transcription factor TFIID complex	0.53	1.02	1.1	0.883333	0.03	0.22	-0.01	0.15	0.0975
YBR019C	YBR019C	GAL10	galactose catabolic process via UDP-galactose; metabolic process; carbohydrate metabolic process; galactose metabolic process; hexose metabolic process	carbohydrate binding; aldose 1-epimerase activity; isomerase activity; catalytic activity; UDP-glucose 4-epimerase activity; coenzyme binding	cytosol	0.53	1.14	0.98	0.883333	0.51	0.21	-0.07	0.22	0.2175
SPL2YML056C						1.06	0.67	0.92	0.883333	0.12	0.77	0.78	0.76	0.6075
YEL057C	YEL057C		biological_process	molecular_function	cellular_component	0.44	1.53	0.68	0.883333	-0.16	-0.07	0.47	0.49	0.1825
YER170W	YER170W	ADK2	phosphorylation; ADP biosynthetic process; nucleobase-containing compound metabolic process; nucleotide metabolic process; nucleotide phosphorylation; ITP metabolic process; AMP metabolic process; GTP metabolic process	ATP binding; kinase activity; adenylate kinase activity; nucleobase-containing compound kinase activity; nucleoside triphosphate adenylate kinase activity; nucleotide binding; transferase activity; phosphotransferase activity, phosphate group as acceptor; GTP binding	mitochondrial matrix; mitochondrial inner membrane; mitochondrion	0.72	0.47	1.46	0.883333	-0.13	-0.31	0.12	0.24	-0.02
YAR023C	YAR023C		biological_process	molecular_function	cellular_component; membrane; integral component of membrane	0.54	1.94	0.16	0.88	0.38	0.31		0.12	0.27
YBR128C	YBR128C	ATG14	transport; CVT pathway; autophagy; peroxisome degradation; protein transport; positive regulation of autophagy; macroautophagy; piecemeal microautophagy of nucleus	molecular_function	membrane; fungal-type vacuole membrane; extrinsic component of membrane; vacuole; vacuolar membrane; phosphatidylinositol 3-kinase complex I; pre-autophagosomal structure; pre-autophagosomal structure membrane	0.86	1.14	0.64	0.88	-0.17	0.26		-0.2	-0.0366667
YBL070C	YBL070C					1.05	0.95	0.64	0.88	-0.13	0.15	0	-0.19	-0.0425
YDR306C	YDR306C		SCF-dependent proteasomal ubiquitin-dependent protein catabolic process; protein ubiquitination	protein binding, bridging; ubiquitin-protein transferase activity	SCF ubiquitin ligase complex	0.49	1.23	0.92	0.88	0.06	0.07	0.06	0.31	0.125
YDR229W	YDR229W	IVY1	vacuole fusion, non-autophagic	phospholipid binding	membrane; vacuolar membrane; fungal-type vacuole membrane; vacuole	0.63	0.68	1.33	0.88	1.06	0.94	1.02	0.82	0.96
YFL056C	YFL056C	AAD6	cellular aldehyde metabolic process; oxidation-reduction process	aryl-alcohol dehydrogenase (NAD+) activity; oxidoreductase activity	cellular_component	0.6	1.25	0.79	0.88	0.49	-0.18	-0.29	0.04	0.015
YJL185C	YJL185C	ATG36	autophagy; peroxisome degradation	molecular_function	peroxisome	0.57	1.32	0.75	0.88	-0.02	0.17	-0.23	-0.05	-0.0325
YLR210W	YLR210W	CLB4	positive regulation of spindle pole body separation; cell division; regulation of cell cycle; G2/M transition of mitotic cell cycle; cell cycle; mitotic nuclear division; regulation of cyclin-dependent protein serine/threonine kinase activity	cyclin-dependent protein serine/threonine kinase regulator activity; protein kinase binding	nucleus; spindle pole body; cytoplasm	0.37	1.39		0.88	-0.05	-0.28	-0.36	-0.23	-0.23
YLR341W	YLR341W	SPO77	ascospore wall assembly; sporulation resulting in formation of a cellular spore; ascospore formation	molecular_function	intracellular; cytoplasm	0.69	1.01	0.94	0.88	0.31	-0.34	-0.35	-0.07	-0.1125
YDL190C	YDL190C	UFD2	cellular response to ethanol; ubiquitin-dependent protein catabolic process; protein ubiquitination; ER-associated ubiquitin-dependent protein catabolic process	ubiquitin-ubiquitin ligase activity; ligase activity; ubiquitin-protein transferase activity	nucleus; ubiquitin ligase complex; cytoplasm	0.97	0.87	0.8	0.88	-0.6	-0.46	-1.01	-0.77	-0.71
YJL042W	YJL042W	MHP1	negative regulation of microtubule depolymerization; fungal-type cell wall organization	structural constituent of cytoskeleton	cytoskeleton; microtubule; spindle; cytoplasm		1.16	0.6	0.88	-0.09	0.38	-0.2	0.07	0.04
YLR090W	YLR090W	XDJ1	protein folding; protein import into mitochondrial matrix	metal ion binding; ATPase activator activity; heat shock protein binding; unfolded protein binding	membrane; nucleus; integral component of mitochondrial outer membrane; mitochondrial outer membrane; mitochondrion	1.63	0.69	0.31	0.876667	0.3		0.46	0.52	0.426667
YNL117W	YNL117W	MLS1	tricarboxylic acid cycle; glyoxylate cycle	malate synthase activity; catalytic activity; transferase activity	cytosol; peroxisomal matrix; peroxisome; glyoxysome; cytoplasm	0.85	0.65	1.13	0.876667	0.27	0.23	-0.1	-0.04	0.09
YDR070C	YDR070C	FMP16	biological_process	molecular_function	mitochondrion	0.46	1.32	0.85	0.876667	-0.17	0.17	-0.41	-0.16	-0.1425
YDR259C	YDR259C	YAP6	negative regulation of transcription from RNA polymerase II promoter; positive regulation of transcription from RNA polymerase II promoter; regulation of transcription, DNA-templated; transcription, DNA-templated	DNA binding; sequence-specific DNA binding RNA polymerase II transcription factor activity; sequence-specific DNA binding transcription factor recruiting transcription factor activity; sequence-specific DNA binding; sequence-specific DNA binding transcription factor activity	nucleus	0.29	0.11	2.23	0.876667	0.64		0.25	0.25	0.38
YER075C	YER075C	PTP3	inactivation of MAPK activity involved in conjugation with cellular fusion; regulation of protein localization; peptidyl-tyrosine dephosphorylation; regulation of sporulation; protein dephosphorylation; dephosphorylation; inactivation of MAPK activity involved in osmosensory signaling pathway	hydrolase activity; phosphoprotein phosphatase activity; protein tyrosine phosphatase activity; phosphatase activity	nucleus; cytoplasm	0.93	0.76	0.94	0.876667	-0.22	0.25	-0.13	-0.07	-0.0425
YGR131W	YGR131W	FHN1	transport; establishment of protein localization to plasma membrane; protein transport	molecular_function	membrane; membrane raft; integral component of membrane; plasma membrane	0.79	1.11	0.73	0.876667	0.42	0.25	-0.16	-0.13	0.095
YJR050W	YJR050W	ISY1	mRNA processing; generation of catalytic spliceosome for second transesterification step; RNA splicing; mRNA 3'-splice site recognition	first spliceosomal transesterification activity; second spliceosomal transesterification activity	U2-type catalytic step 2 spliceosome; post-spliceosomal complex; nucleus; spliceosomal complex; U2-type catalytic step 1 spliceosome; Prp19 complex; post-mRNA release spliceosomal complex; cytoplasm	0.43	1.53	0.67	0.876667	-0.29	0.03	-0.25	-0.1	-0.1525
YGR206W	YGR206W	MVB12	transport; endosome transport via multivesicular body sorting pathway; protein targeting to vacuole; protein transport; negative regulation of protein complex assembly	ubiquitin binding	membrane; endosome; cytosol; late endosome membrane; ESCRT I complex; cytoplasm	0.91	0.84		0.875	0.36	0.14	-0.11	-0.07	0.08
YKR056W	YKR056W	TRM2	RNA processing; double-strand break repair; DNA repair; RNA methylation; tRNA modification; methylation; tRNA processing	double-stranded DNA 5'-3' exodeoxyribonuclease activity; tRNA (m5U54) methyltransferase activity; methyltransferase activity; RNA methyltransferase activity; transferase activity; single-stranded DNA endodeoxyribonuclease activity; S-adenosylmethionine-dependent tRNA (m5U54) methyltransferase activity	cellular_component	0.63	1.2	0.79	0.873333	0.67	0.13	0.5	0.65	0.4875
SPL2YDR129C						0.9	1.45	0.27	0.873333	0.11	0.2	-0.14	0.01	0.045
YJL025W	YJL025W	RRN7	transcription initiation from RNA polymerase I promoter; regulation of transcription, DNA-templated; transcription of nuclear large rRNA transcript from RNA polymerase I promoter; transcription, DNA-templated	metal ion binding; DNA binding; RNA polymerase I CORE element sequence-specific DNA binding; TBP-class protein binding; RNA polymerase I CORE element sequence-specific DNA binding transcription factor recruiting transcription factor activity	nucleus; nucleolus; RNA polymerase I core factor complex	1.12	0.55	0.95	0.873333	0.18	0.45	-0.36	0.02	0.0725
YGL015C	YGL015C		biological_process	molecular_function	prospore membrane	0.09	1.5	1.03	0.873333	0.28	0.12	0.19	0.17	0.19
YGR188C	YGR188C	BUB1	centromere complex assembly; cell cycle checkpoint; phosphorylation; protein localization to kinetochore; protein phosphorylation; mitotic spindle assembly checkpoint; cell cycle; sister chromatid biorientation	ATP binding; kinase activity; protein binding; protein serine/threonine kinase activity; nucleotide binding; protein kinase activity; transferase activity; transferase activity, transferring phosphorus-containing groups	nucleus; condensed nuclear chromosome kinetochore; condensed nuclear chromosome, centromeric region; kinetochore	0.88	1.53	0.21	0.873333	0.68	0.19	0.58	0.59	0.51
YDL021W	YDL021W	GPM2	metabolic process; glycolytic process; biological_process	molecular_function; phosphoglycerate mutase activity; isomerase activity; catalytic activity; intramolecular transferase activity, phosphotransferases	cytoplasm			0.87	0.87	0.22	-0.08	-0.34	-0.15	-0.0875
YOL083W	YOL083W	ATG34	transport; autophagy; protein complex assembly; protein transport; protein complex localization	protein binding, bridging	membrane; CVT complex; pre-autophagosomal structure membrane	0.69	1.03	0.88	0.866667	0.06	0.26	0.03	0.32	0.1675
SPL2YER093C-A						1.27	0.28	1.05	0.866667	0.2	0.42	0.62	0.32	0.39
YJL087C	YJL087C	TRL1	phosphorylation; positive regulation of translation in response to stress; metabolic process; tRNA splicing, via endonucleolytic cleavage and ligation; UFP-specific transcription factor mRNA processing involved in endoplasmic reticulum unfolded protein response; nucleic acid phosphodiester bond hydrolysis; tRNA processing	2',3'-cyclic-nucleotide 3'-phosphodiesterase activity; ATP binding; kinase activity; catalytic activity; ligase activity; nuclease activity; GTP-dependent polyribonucleotide 5'-hydroxyl-kinase activity; hydrolase activity; nucleotide binding; transferase activity; endonuclease activity; RNA ligase (ATP) activity	nuclear inner membrane; polysome	0.43	1.5	0.67	0.866667	0.2	0	0.19	0.2	0.1475
YDR315C	YDR315C	IPK1	phosphorylation; nuclear-transcribed mRNA catabolic process, non-stop decay; inositol phosphate biosynthetic process	ATP binding; inositol pentakisphosphate 2-kinase activity; nucleotide binding; kinase activity; transferase activity	nucleus	1.14	1.29	0.17	0.866667	-0.26	-0.19	-0.17	0.33	-0.0725
YCRX09C						1.04	1.2	0.35	0.863333	0.29	0.13	-0.25	-0.17	0
Q0020						0.96	0.68	0.95	0.863333	0.76	0.42	0.33	0.63	0.535
YDL049C	YDL049C	KNH1	cell wall biogenesis; cell wall organization; (1->6)-beta-D-glucan biosynthetic process	molecular_function	fungal-type cell wall; cell wall; extracellular region	0.67	2.01	-0.09	0.863333	0.64	0.08	0.25	0.3	0.3175
YJL108C	YJL108C	PRM10	biological_process	molecular_function	membrane; integral component of membrane	0.66	1.14	0.79	0.863333	0.29	-0.12	-0.04	-0.09	0.01
YIL139C	YIL139C	REV7	error-free translesion synthesis; error-prone translesion synthesis; DNA repair; cellular response to DNA damage stimulus	DNA-directed DNA polymerase activity	zeta DNA polymerase complex; mitochondrion; nuclear chromatin	0.43	1.76	0.4	0.863333	0.52	0.07	-0.07	0.13	0.1625
YJL202C	YJL202C					0.13	1.31	1.15	0.863333	-0.03	-0.13	-0.18	-0.08	-0.105
YLR112W	YLR112W					1.11	0.61		0.86	-0.23	-0.2	-0.35	-0.41	-0.2975
YNL092W	YNL092W		protein methylation	S-adenosylmethionine-dependent methyltransferase activity	cellular_component	0.74	0.94	0.9	0.86	0.3	0.3	0.13	0.12	0.2125
YOR364W	YOR364W					0.53	1.19		0.86	0.17	-0.12		-0.23	-0.06
YCL074W	YCL074W		transposition, RNA-mediated	RNA-directed DNA polymerase activity; DNA-directed DNA polymerase activity; RNA binding; peptidase activity; ribonuclease activity	retrotransposon nucleocapsid	1.12	1.26	0.2	0.86	0.26	0.33	-0.03	0.06	0.155
YER027C	YER027C	GAL83	invasive growth in response to glucose limitation; cell adhesion; signal transduction; regulation of protein complex assembly; protein phosphorylation	AMP-activated protein kinase activity	AMP-activated protein kinase complex; nucleus; nuclear envelope lumen; cytoplasm	0.86			0.86	-0.02	0.49	0.2	0.38	0.2625
ICEN3						0.76	0.58	1.24	0.86	0.17	0.2	0.07	0.26	0.175
YNL024C	YNL024C		biological_process; methylation	S-adenosylmethionine-dependent methyltransferase activity; methyltransferase activity; transferase activity	cytoplasm	0.01	0.74	1.82	0.856667	-0.11	0.06	0.18	0.04	0.0425
YNR020C	YNR020C	ATP23	mitochondrial proton-transporting ATP synthase complex assembly; proteolysis; mitochondrial protein processing	molecular_function; metal ion binding; metalloendopeptidase activity; hydrolase activity; metallopeptidase activity; peptidase activity	membrane; extrinsic component of mitochondrial inner membrane; mitochondrial intermembrane space; mitochondrial inner membrane; mitochondrion	0.59	0.42	1.56	0.856667	0.14	0.5	0.38	0.18	0.3
YJL218W	YJL218W		metabolic process; biological_process	transferase activity, transferring acyl groups; transferase activity; acetyltransferase activity	cellular_component	0.22	0.87	1.48	0.856667	-0.22	-0.12	-0.34	0.03	-0.1625
YJL032W	YJL032W					0.43	1.08	1.06	0.856667	0.22	-0.06	-0.2	-0.19	-0.0575
YOR077W	YOR077W	RTS2	biological_process	molecular_function; metal ion binding; DNA binding	nucleus; cytoplasm	0.44	1.49	0.64	0.856667	0.4	0	-0.06	-0.02	0.08
SPL2YHR077C						1.5	0.63	0.43	0.853333	0.93	0.03	0.34	0.21	0.3775
YBR047W	YBR047W	FMP23	biological_process	molecular_function	mitochondrion	0.84	1.75	-0.03	0.853333	-0.03	0.18	0.1	0	0.0625
YDR521W	YDR521W					0.67	1.51	0.38	0.853333	0.35	0.35	-0.41	0.13	0.105
YKL142W	YKL142W	MRP8	biological_process	molecular_function	cytoplasm	1.1	0.72	0.74	0.853333	-0.74	-0.3	-0.41	-0.46	-0.4775
YJL048C	YJL048C	UBX6	sporulation resulting in formation of a cellular spore; ubiquitin-dependent protein catabolic process	molecular_function	nucleus	0.6	1.1		0.85	0.06	-0.75	-0.17	-0.16	-0.255
YML061C	YML061C	PIF1	telomere maintenance via recombination; DNA repair; double-strand break repair via break-induced replication; DNA strand renaturation; chromosome organization; negative regulation of telomerase activity; DNA duplex unwinding; G-quadruplex DNA unwinding; mitochondrial genome maintenance; cellular response to DNA damage stimulus; DNA recombination; negative regulation of telomere maintenance via te…	DNA binding; ATP binding; helicase activity; telomerase inhibitor activity; single-stranded DNA binding; hydrolase activity; nucleotide binding; ATP-dependent 5'-3' DNA helicase activity; G-quadruplex DNA binding; DNA helicase activity	membrane; nucleus; nucleolus; mitochondrial inner membrane; mitochondrial membrane; mitochondrion	0.3	1.08	1.17	0.85	0.06	0.14	0.25	-0.01	0.11
YPR092W	YPR092W					0.05	1.02	1.48	0.85	0.22	0.14	0.13	0.49	0.245
YDR223W	YDR223W	CRF1	negative regulation of ribosomal protein gene transcription from RNA polymerase II promoter; regulation of transcription, DNA-templated; transcription, DNA-templated	transcription corepressor activity	nucleus; nuclear chromatin; cytoplasm	1.23	0.04	1.28	0.85	0.48	0.33	0.09	0.19	0.2725
YGL149W	YGL149W					0.82	1.1	0.63	0.85	0	0.22	-0.02	0.04	0.06
YIL120W	YIL120W	QDR1	ascospore wall assembly; transport; transmembrane transport; drug transmembrane transport	drug transmembrane transporter activity	membrane; integral component of membrane; plasma membrane	0.77	1.07	0.71	0.85	0.23	0.62	0.31	0.19	0.3375
YMR232W	YMR232W	FUS2	conjugation with cellular fusion; karyogamy involved in conjugation with cellular fusion; regulation of Rho protein signal transduction; positive regulation of Rho GTPase activity; regulation of termination of mating projection growth; cytogamy	molecular_function; Rho guanyl-nucleotide exchange factor activity	nucleus; cell tip; mating projection tip; mitochondrion; cytoplasm	0.48	1.41	0.65	0.846667	0.3	-0.04		0.03	0.0966667
YNL179C	YNL179C					0.04	1.12	1.38	0.846667	0.58	-0.1	0.34	0.4	0.305
YBR217W	YBR217W	ATG12	transport; CVT pathway; C-terminal protein lipidation; late nucleophagy; piecemeal microautophagy of nucleus; mitochondrion degradation; autophagy; autophagic vacuole assembly; protein transport	Atg8 ligase activity; protein tag; enzyme activator activity	membrane; Atg12-Atg5-Atg16 complex; pre-autophagosomal structure; pre-autophagosomal structure membrane; cytoplasm	0.98	0.96	0.6	0.846667	0.01	0.21	-0.2	0.5	0.13
YGR022C	YGR022C					0.22	0.89	1.43	0.846667	1.17	0.97	0.77	0.96	0.9675
SPL2YPR132W						1.16		0.53	0.845	0.16	-0.28	-0.02	-0.04	-0.045
YBR147W	YBR147W	RTC2	transport; amino acid transport; basic amino acid transmembrane export from vacuole	basic amino acid transmembrane transporter activity	membrane; vacuolar membrane; integral component of fungal-type vacuolar membrane; integral component of membrane; mitochondrial membrane; mitochondrion; vacuole		1.07	0.62	0.845	0.16	0.21	-0.2	-0.19	-0.005
YCR007C	YCR007C		biological_process	molecular_function	cellular_component; membrane; integral component of membrane	1.21	0.48		0.845	-0.5	-0.09	-0.46	-0.25	-0.325
YDL013W	YDL013W	SLX5	protein sumoylation; DNA repair; regulation of transcription, DNA-templated; protein ubiquitination; transcription, DNA-templated; cellular response to DNA damage stimulus; telomere maintenance	zinc ion binding; SUMO binding; ligase activity; ubiquitin-protein transferase activity	nucleus; nucleolus; SUMO-targeted ubiquitin ligase complex; chromosome, centromeric region		0.13	1.56	0.845	0.2	0.11	0.14	0.08	0.1325
YCR105W	YCR105W	ADH7	oxidation-reduction process; alcohol metabolic process	metal ion binding; zinc ion binding; alcohol dehydrogenase (NADP+) activity; oxidoreductase activity	cellular_component	0.33	0.98	1.22	0.843333	0	-0.24	-0.32	-0.17	-0.1825
YGL089C	YGL089C	MF(ALPHA)2	sexual reproduction; mating; pheromone-dependent signal transduction involved in conjugation with cellular fusion	mating pheromone activity; pheromone activity	extracellular region	0.6	1.06	0.87	0.843333	0.14	0.35	0.01	0.04	0.135
YHR154W	YHR154W	RTT107	double-strand break repair; DNA repair; negative regulation of transposition, RNA-mediated; cellular response to DNA damage stimulus	molecular_function	nucleus; Cul8-RING ubiquitin ligase complex	1.09	1.45	-0.01	0.843333	0.1	-0.07	-0.13	-0.09	-0.0475
YKL026C	YKL026C	GPX1	peroxisome organization; response to oxidative stress; cellular response to oxidative stress; oxidation-reduction process	phospholipid-hydroperoxide glutathione peroxidase activity; peroxidase activity; glutathione peroxidase activity; oxidoreductase activity	extrinsic component of mitochondrial outer membrane; peroxisomal matrix	0.93	1.17	0.43	0.843333	0.16	-0.03	-0.29	-0.26	-0.105
SPL2YBR189W						0.15	1.4	0.98	0.843333	-0.07	0.22	-0.3	-0.15	-0.075
YDR472W	YDR472W	TRS31	transport; autophagy; ER to Golgi vesicle-mediated transport; vesicle-mediated transport	Rab guanyl-nucleotide exchange factor activity	endoplasmic reticulum; Golgi apparatus; TRAPPIII protein complex; pre-autophagosomal structure; TRAPPII protein complex; TRAPPI protein complex	1.13	-0.11	1.51	0.843333	-0.3	-0.23	-0.44	-0.43	-0.35
YOL052C-A	YOL052C-A	DDR2	cellular response to starvation; cellular response to DNA damage stimulus; cellular response to heat; cellular response to hydrogen peroxide	molecular_function	fungal-type vacuole; cytoplasm	0.4	1.07	1.05	0.84	0.37	0.67	0.5	0.44	0.495
YPR151C	YPR151C	SUE1	protein catabolic process	molecular_function	mitochondrial envelope; mitochondrion	0.24	1.31	0.97	0.84	-0.01	0.01	-0.3	0.11	-0.0475
YHR189W	YHR189W	PTH1	mitochondrial translation	hydrolase activity; aminoacyl-tRNA hydrolase activity	mitochondrion	0.36	1.04	1.12	0.84	0.11	0.3	-0.19	0.06	0.07
YHL009C	YHL009C	YAP3	regulation of transcription from RNA polymerase II promoter; regulation of transcription, DNA-templated; transcription, DNA-templated	DNA binding; sequence-specific DNA binding; sequence-specific DNA binding transcription factor activity	nucleus; cytoplasm	0.68	1.82	0.02	0.84	0.2	-0.12	0.06	0.3	0.11
YJR060W	YJR060W	CBF1	chromatin remodeling; chromosome segregation; regulation of transcription, DNA-templated; negative regulation of ceramide biosynthetic process by negative regulation of transcription from RNA Polymerase II promoter; transcription, DNA-templated; positive regulation of sulfate assimilation by positive regulation of transcription from RNA polymerase II promoter; negative regulation of transcription…	DNA binding; RNA polymerase II core promoter proximal region sequence-specific DNA binding; centromeric DNA binding; RNA polymerase II transcription factor binding transcription factor activity; RNA polymerase II repressing transcription factor binding; RNA polymerase II core promoter proximal region sequence-specific DNA binding transcription factor activity involved in positive regulation of tr…	nucleus; chromosome; kinetochore; mitochondrion; chromosome, centromeric region	0.84			0.84	0.59	1.17	0.54	0.53	0.7075
YDR320C	YDR320C	SWA2	positive regulation of ATPase activity; clathrin coat disassembly; endoplasmic reticulum inheritance	ubiquitin binding; clathrin binding	membrane; endoplasmic reticulum; endoplasmic reticulum membrane; cytoplasm	0.75	1.34	0.42	0.836667	-0.07	0.3	0.27	0.17	0.1675
YER016W	YER016W	BIM1	microtubule depolymerization; positive regulation of microtubule polymerization; nuclear migration along microtubule; mitotic spindle assembly checkpoint; mitotic nuclear division; microtubule nucleation; cell division; negative regulation of microtubule depolymerization; mitotic sister chromatid cohesion; cell cycle	microtubule plus-end binding; structural constituent of cytoskeleton; protein homodimerization activity; microtubule binding	cytoskeleton; spindle pole; microtubule; spindle midzone; microtubule plus-end; cytoplasmic microtubule; spindle pole body; cytoplasm; spindle	1.07	0.71	0.73	0.836667	0.11	0.09	0.93	0.81	0.485
YLL017W	YLL017W		cell division; Ras protein signal transduction; cell cycle	Ras guanyl-nucleotide exchange factor activity	cellular_component	0.56	1.11		0.835		-0.17	-0.14	-0.03	-0.113333
YDL170W	YDL170W	UGA3	nitrogen utilization; regulation of transcription, DNA-templated; transcription, DNA-templated; nitrogen catabolite activation of transcription from RNA polymerase II promoter; gamma-aminobutyric acid catabolic process; transcription from RNA polymerase II promoter	DNA binding; RNA polymerase II core promoter proximal region sequence-specific DNA binding; sequence-specific DNA binding RNA polymerase II transcription factor activity; sequence-specific DNA binding transcription factor recruiting transcription factor activity; RNA polymerase II core promoter proximal region sequence-specific DNA binding transcription factor activity involved in positive regula…	nucleus		0.33	1.34	0.835	0.26	0.67	0.03	0.14	0.275
YCL075W	YCL075W		transposition, RNA-mediated	RNA-directed DNA polymerase activity; RNA binding; DNA-directed DNA polymerase activity; peptidase activity; ribonuclease activity	retrotransposon nucleocapsid	1.06		0.61	0.835	0.03	-0.05	-0.24	-0.08	-0.085
YJL093C	YJL093C	TOK1	transport; cellular potassium ion homeostasis; regulation of ion transmembrane transport; potassium ion transmembrane transport; ion transport	voltage-gated potassium channel activity; voltage-gated ion channel activity; potassium channel activity	membrane; integral component of membrane; plasma membrane		0.83	0.84	0.835	-0.03	0.22	-0.11	-0.1	-0.005
YER063W	YER063W	THO1	poly(A)+ mRNA export from nucleus; ribonucleoprotein complex assembly; transcription, DNA-templated	RNA binding; chromatin binding; double-stranded DNA binding; nucleic acid binding	nucleus	0.29	1.38		0.835	-0.66	-0.01	-0.14	0	-0.2025
YKR101W	YKR101W	SIR1	establishment of chromatin silencing; chromatin silencing at silent mating-type cassette; regulation of transcription, DNA-templated; transcription, DNA-templated	chromatin binding; sequence-specific DNA binding	nucleus; chromosome; chromatin silencing complex; chromosome, centromeric region	0.39	1.7	0.41	0.833333	0.56	0.13	0.05	0.1	0.21
SPL2YCR097W-A						0.93	1.05	0.52	0.833333	0.56	-0.02	-0.33	0	0.0525
SPL2YJL136C						0.38	0.13	1.99	0.833333	-0.08	0.13	0.26	0.71	0.255
YDR072C	YDR072C	IPT1	mannosyl diphosphorylinositol ceramide metabolic process; sphingolipid biosynthetic process	transferase activity; catalytic activity; transferase activity, transferring phosphorus-containing groups	membrane; integral component of membrane	0.92	0.94	0.64	0.833333	-0.26	-0.55	-0.72	-0.53	-0.515
YER135C	YER135C					0.74	0.94	0.82	0.833333	0.34	0.12		-0.14	0.106667
YFR003C	YFR003C	YPI1	regulation of protein localization to nucleus; glycogen metabolic process; negative regulation of protein dephosphorylation; negative regulation of phosphoprotein phosphatase activity; positive regulation of phosphoprotein phosphatase activity; cellular ion homeostasis; mitotic spindle assembly checkpoint	protein serine/threonine phosphatase inhibitor activity; protein phosphatase type 1 activator activity	nucleus	0.76	0.95	0.79	0.833333	0.31	0.07	0.19	0.24	0.2025
YGR050C	YGR050C		biological_process	molecular_function	cellular_component	0.44	0.84	1.22	0.833333	-0.02	-0.35	-0.33	-0.2	-0.225
IYLR157C-B						0.88	0.7	0.91	0.83	0.27	0.38	0.06	0.21	0.23
YLR164W	YLR164W	SHH4	mitochondrial electron transport, succinate to ubiquinone	metal ion binding; succinate dehydrogenase (ubiquinone) activity	membrane; mitochondrial envelope; mitochondrial respiratory chain complex II; integral component of membrane; mitochondrial inner membrane; mitochondrion		0.73	0.93	0.83	0.08	0.17	-0.07	0.12	0.075
YPL150W	YPL150W		phosphorylation; protein phosphorylation	protein serine/threonine kinase activity; ATP binding; protein kinase activity; kinase activity; nucleotide binding; transferase activity; transferase activity, transferring phosphorus-containing groups	cellular_component	0.65	0.84	1	0.83	0.52	0.3	0.18	0.25	0.3125
YCR014C	YCR014C	POL4	double-strand break repair; DNA biosynthetic process; DNA repair; cellular response to DNA damage stimulus; double-strand break repair via nonhomologous end joining	DNA polymerase activity; metal ion binding; DNA binding; DNA-directed DNA polymerase activity; nucleotidyltransferase activity; transferase activity	nucleus	0.93	1.15	0.41	0.83	0.47	-0.06	0.12	0.1	0.1575
YDR421W	YDR421W	ARO80	tyrosine catabolic process; branched-chain amino acid catabolic process; regulation of transcription, DNA-templated; transcription, DNA-templated; tryptophan catabolic process; aromatic amino acid family catabolic process; transcription from RNA polymerase II promoter; positive regulation of transcription from RNA polymerase II promoter; L-phenylalanine catabolic process	metal ion binding; sequence-specific DNA binding RNA polymerase II transcription factor activity; DNA binding; zinc ion binding; sequence-specific DNA binding	nucleus	1.07	0.63	0.79	0.83	0.09	0.16	-0.34	-0.25	-0.085
YDL114W	YDL114W		metabolic process; oxidation-reduction process; biological_process	molecular_function; oxidoreductase activity	integral component of membrane	0.06	1.44	0.99	0.83	0.73	0.16	-0.19	-0.18	0.13
YJR034W	YJR034W	PET191	mitochondrial respiratory chain complex IV assembly	molecular_function	mitochondrial intermembrane space; mitochondrion; integral component of mitochondrial inner membrane	0.68	1.65	0.16	0.83	-0.18	0.32	0.06	0.06	0.065
YIL122W	YIL122W	POG1	regulation of transcription from RNA polymerase II promoter; re-entry into mitotic cell cycle after pheromone arrest; cell division; regulation of transcription, DNA-templated; transcription, DNA-templated; cell cycle; mitotic nuclear division	core promoter binding	nucleus; nuclear chromatin	0.88	0.91	0.7	0.83	0.04	0.12	0.03	0.26	0.1125
YOL160W	YOL160W					0.69	0.97		0.83	0.36	-0.23	-0.19	0.01	-0.0125
YGL240W	YGL240W	DOC1	activation of mitotic anaphase-promoting complex activity; anaphase-promoting complex-dependent proteasomal ubiquitin-dependent protein catabolic process; cyclin catabolic process; cell division; protein ubiquitination; chromatin assembly; cell cycle; mitotic nuclear division	mitotic anaphase-promoting complex activity; enzyme regulator activity	nucleus; mitochondrion; cytoplasm; anaphase-promoting complex	0.45	0.92	1.11	0.826667	0.54	0.22	0.23	0.32	0.3275
YJR128W	YJR128W					0.32	1.05	1.11	0.826667	-0.17	-0.16	-0.41	-0.28	-0.255
YDR125C	YDR125C	ECM18	metabolic process; cell wall organization; biological_process	molecular_function; transferase activity, transferring acyl groups; transferase activity	mitochondrion	0.02	1.25	1.21	0.826667	0.4	0.26	0.03	0.28	0.2425
YKL108W	YKL108W	SLD2	double-strand break repair via break-induced replication; DNA replication; DNA strand renaturation; DNA replication initiation; mitotic DNA replication checkpoint; cell cycle; negative regulation of protein complex assembly; DNA replication preinitiation complex assembly	DNA replication origin binding; single-stranded DNA binding	DNA replication preinitiation complex; nucleus; cytoplasm	0.66	1.39	0.43	0.826667	0.05	-0.28	0.01	-0.06	-0.07
YCRX11W						1.27		0.38	0.825	-0.52	-0.13	-0.63	-0.38	-0.415
YDR183W	YDR183W	PLP1	protein folding; negative regulation of signal transduction; positive regulation of transcription from RNA polymerase II promoter by pheromones; response to pheromone	G-protein beta/gamma-subunit complex binding	cellular_component; cytoplasm	0.46	1.07	0.94	0.823333	0.42	-0.07	-0.04	-0.07	0.06
YKL098W	YKL098W	MTC2	biological_process	molecular_function	cellular_component	0.76	1.01	0.7	0.823333	0.17	0.15	0.36	0.17	0.2125
YLR129W	YLR129W	DIP2	maturation of SSU-rRNA from tricistronic rRNA transcript (SSU-rRNA, 5.8S rRNA, LSU-rRNA); ribosome biogenesis; endonucleolytic cleavage to generate mature 5'-end of SSU-rRNA from (SSU-rRNA, 5.8S rRNA, LSU-rRNA); endonucleolytic cleavage in ITS1 to separate SSU-rRNA from 5.8S rRNA and LSU-rRNA from tricistronic rRNA transcript (SSU-rRNA, 5.8S rRNA, LSU-rRNA); rRNA processing; endonucleolytic cleav…	snoRNA binding	Pwp2p-containing subcomplex of 90S preribosome; 90S preribosome; nucleus; small-subunit processome; nucleolus; ribonucleoprotein complex	0.61	1.03		0.82	0.12	0.18	-0.09	-0.03	0.045
SPL2YGL187C						0.73		0.91	0.82	0.74	0.35	0.6	0.24	0.4825
YDR369C	YDR369C	XRS2	sporulation resulting in formation of a cellular spore; DNA repair; base-excision repair; mitochondrial double-strand break repair via homologous recombination; meiotic DNA double-strand break formation; meiotic cell cycle; cellular response to DNA damage stimulus; double-strand break repair via nonhomologous end joining; telomere maintenance	double-stranded telomeric DNA binding; telomeric DNA binding; DNA binding; protein binding, bridging; single-stranded telomeric DNA binding; G-quadruplex DNA binding	nucleus; Mre11 complex	0.77	0.87		0.82	0.58	0.2	0.31	0.17	0.315
YGL199C	YGL199C						1.25	0.39	0.82	0.28	0.27	0.06	-0.26	0.0875
YJL016W	YJL016W		biological_process	molecular_function	cytoplasm	1.28		0.36	0.82	0.51	0.19	0.05	-0.15	0.15
YMR133W	YMR133W	REC114	meiotic DNA double-strand break formation; reciprocal meiotic recombination; meiotic cell cycle; DNA recombination	molecular_function	nucleus; condensed nuclear chromosome; chromosome	0.32	1.11	1.03	0.82		0.6	0.48	0.25	0.443333
YOR019W	YOR019W		cell cycle; mitochondrion degradation	molecular_function	ribosome	0.85	0.77	0.84	0.82	0.29	0.35	0.53	0.38	0.3875
YOL164W	YOL164W	BDS1	dodecyl sulfate metabolic process	hydrolase activity; arylsulfatase activity; alkyl sulfatase activity; protein dimerization activity	cellular_component		0.46	1.18	0.82	0.13	0.33	0.13	0.17	0.19
YPL162C	YPL162C		biological_process	molecular_function	membrane; vacuolar membrane; fungal-type vacuole membrane; integral component of membrane; vacuole	0.57	0.79	1.1	0.82	-0.56	-0.52	-0.34	-0.08	-0.375
YGL212W	YGL212W	VAM7	vesicle fusion; vacuole fusion, non-autophagic; piecemeal microautophagy of nucleus	SNAP receptor activity; phosphatidylinositol-3-phosphate binding; phosphatidylinositol binding	fungal-type vacuole membrane; SNARE complex; vacuole	0.53	0.95	0.98	0.82	0.42	-0.1	0.06	-0.01	0.0925
YGR248W	YGR248W	SOL4	pentose-phosphate shunt; carbohydrate metabolic process; pentose-phosphate shunt, oxidative branch	hydrolase activity; 6-phosphogluconolactonase activity	nucleus; cytosol; cytoplasm	0.26	1.38		0.82	0.1	0.51	0.37	0.16	0.285
YHR156C	YHR156C	LIN1	biological_process	protein binding	nucleus; chromatin; U5 snRNP; U4/U6 x U5 tri-snRNP complex	0.9	0.85	0.71	0.82	0.05		-0.26	-0.06	-0.09
YMR069W	YMR069W	NAT4	histone acetylation; regulation of chromatin silencing at rDNA	transferase activity, transferring acyl groups; histone acetyltransferase activity; transferase activity; N-acetyltransferase activity	nucleus; cytoplasm	0.94	0.66	0.85	0.816667	0.14	0.14	-0.1	-0.04	0.035
YOR082C	YOR082C					0.93	0.64	0.88	0.816667	0.46	0.11	-0.44	-0.22	-0.0225
YER101C	YER101C	AST2	protein targeting to membrane; oxidation-reduction process	molecular_function; zinc ion binding; oxidoreductase activity	cytoplasm	0.97	1.16	0.32	0.816667	0.37	0.22	-0.12	-0.02	0.1125
YLR427W	YLR427W	MAG2	biological_process	molecular_function; metal ion binding; zinc ion binding	cytoplasm	0.68	1.35	0.41	0.813333	0.21	0.17	-0.27	-0.01	0.025
YML099C	YML099C	ARG81	arginine metabolic process; regulation of transcription from RNA polymerase II promoter; regulation of transcription, DNA-templated; transcription, DNA-templated; regulation of arginine metabolic process; transcription from RNA polymerase II promoter	metal ion binding; DNA binding; sequence-specific DNA binding RNA polymerase II transcription factor activity; zinc ion binding; transcription cofactor activity	nucleus; cytoplasm	0.94	1.15	0.35	0.813333	0.11	0.31	-0.08	0.16	0.125
YOL025W	YOL025W	LAG2	negative regulation of ubiquitin-protein transferase activity; replicative cell aging	molecular_function	mitochondrion	0.73	-0.18	1.89	0.813333	-0.03	0.18	-0.41	-0.01	-0.0675
YPL194W	YPL194W	DDC1	cell cycle checkpoint; mitotic cell cycle checkpoint; intra-S DNA damage checkpoint; DNA repair; recombinational repair; meiotic nuclear division; DNA damage checkpoint; meiotic recombination checkpoint; cellular response to DNA damage stimulus	molecular_function; DNA binding	nucleus; condensed nuclear chromosome; cytoplasm; checkpoint clamp complex	0.39	1.01	1.04	0.813333	0.27	0.15	0.56	0	0.245
YBR100W						0.17	1.44	0.83	0.813333	0.28	0.12	-0.19	-0.08	0.0325
SPL2YGR183C						0.88	-0.2	1.76	0.813333	0.26	1.01	0.39	1.28	0.735
YMR114C	YMR114C		proteolysis; biological_process	molecular_function; peptidase activity; hydrolase activity	ribosome; nucleus; cytoplasm	0.07	1.55		0.81	0.07	-0.39	0.11	0.34	0.0325
YOR177C	YOR177C	MPC54	ascospore wall assembly; sporulation resulting in formation of a cellular spore; cell division; meiotic cell cycle; vesicle docking; cell cycle	structural molecule activity	membrane; cytoskeleton; spindle pole; spindle pole body; cytoplasm; prospore membrane	0.53	1.02	0.88	0.81	0.33	0.1	-0.18	-0.06	0.0475
YBR050C	YBR050C	REG2	negative regulation of transcription from RNA polymerase II promoter	protein phosphatase type 1 regulator activity	protein phosphatase type 1 complex	0.38	1.51	0.54	0.81	0.15	0.07		0.12	0.113333
YCR099C	YCR099C		biological_process	molecular_function	integral component of membrane		0.88	0.74	0.81	0.26	-0.23	-0.36	-0.12	-0.1125
YDR363W	YDR363W	ESC2	intra-S DNA damage checkpoint; chromatin silencing at silent mating-type cassette; regulation of transcription, DNA-templated; transcription, DNA-templated; double-strand break repair via homologous recombination; mitotic sister chromatid cohesion; positive regulation of protein sumoylation	molecular_function	nucleus; cytoplasm		0.81		0.81	0.29	-0.22	-0.14	-0.08	-0.0375
YDR519W	YDR519W	FPR2	protein folding; peptidyl-proline modification; protein peptidyl-prolyl isomerization; biological_process	peptidyl-prolyl cis-trans isomerase activity; isomerase activity; FK506 binding	membrane; endoplasmic reticulum; nucleus; endoplasmic reticulum membrane; cytoplasm	0.96	1.57	-0.1	0.81	0.08	-0.12	-0.36	-0.41	-0.2025
YDL108W	YDL108W	KIN28	phosphorylation; regulation of transcription, DNA-templated; 7-methylguanosine mRNA capping; protein phosphorylation; phosphorylation of RNA polymerase II C-terminal domain; transcription from RNA polymerase I promoter; transcription, DNA-templated; phosphorylation of RNA polymerase II C-terminal domain involved in recruitment of 3'-end processing factors to RNA polymerase II holoenzyme complex; …	ATP binding; kinase activity; RNA polymerase II carboxy-terminal domain kinase activity; cyclin-dependent protein kinase activating kinase activity; protein serine/threonine kinase activity; protein kinase activity; nucleotide binding; transferase activity; core RNA polymerase binding transcription factor activity; transferase activity, transferring phosphorus-containing groups	holo TFIIH complex; nucleus; TFIIK complex; cytosol	1.09	0.53		0.81	0.18	0.31	0.47	0.49	0.3625
YDR261C	YDR261C	EXG2	metabolic process; carbohydrate metabolic process; fungal-type cell wall organization; cell wall organization	hydrolase activity, hydrolyzing O-glycosyl compounds; hydrolase activity; glucan exo-1,3-beta-glucosidase activity; hydrolase activity, acting on glycosyl bonds	membrane; fungal-type cell wall; anchored component of membrane; plasma membrane	0.64	0.04	1.75	0.81	-0.03	-0.1	-0.4	-0.05	-0.145
YFL050C	YFL050C	ALR2	magnesium ion transport; transport; transmembrane transport; cation transport; metal ion transport	metal ion transmembrane transporter activity; inorganic cation transmembrane transporter activity	membrane; integral component of membrane; plasma membrane	0.89	0.73		0.81	0.14	-0.14	-0.43	-0.03	-0.115
YGR244C	YGR244C	LSC2	tricarboxylic acid cycle; succinyl-CoA metabolic process; metabolic process	succinate-CoA ligase (ADP-forming) activity; ATP binding; nucleotide binding; catalytic activity; ligase activity	mitochondrion		0.81		0.81	0.42	0.47	0.51	0.54	0.485
YHR048W	YHR048W	YHK8	transport; drug transport; transmembrane transport; proton transport; ion transport	molecular_function; antiporter activity; transporter activity	membrane; integral component of membrane; plasma membrane	0.6	0.54	1.29	0.81	0	0.16	0.04	-0.04	0.04
YKL187C	YKL187C	FAT3	long-chain fatty acid transport	molecular_function	integral component of membrane; mitochondrion	0.43	1.42	0.58	0.81	0.52	0.76	-0.04	0.25	0.3725
YLR228C	YLR228C	ECM22	positive regulation of sterol import by positive regulation of transcription from RNA polymerase II promoter; regulation of transcription, DNA-templated; positive regulation of ergosterol biosynthetic process by positive regulation of transcription from RNA polymerase II promoter; transcription, DNA-templated; transcription from RNA polymerase II promoter	DNA binding; metal ion binding; RNA polymerase II core promoter proximal region sequence-specific DNA binding; sequence-specific DNA binding RNA polymerase II transcription factor activity; sequence-specific DNA binding; zinc ion binding; RNA polymerase II core promoter proximal region sequence-specific DNA binding transcription factor activity involved in positive regulation of transcription	membrane; nucleus; cytoplasm; perinuclear region of cytoplasm	0.89	0.51	1.03	0.81	0	-0.38	-0.39	-0.25	-0.255
YMR010W	YMR010W		biological_process	molecular_function	membrane; integral component of membrane; cytoplasm	0.41	0.78	1.24	0.81	-0.52	-0.14	-0.38	-0.55	-0.3975
YGL118C	YGL118C					0.49	1.15	0.79	0.81	0.43	-0.58	-0.12	-0.25	-0.13
YMR102C	YMR102C		biological_process	molecular_function	cellular_component	0.49	0.39	1.54	0.806667	0.21	-0.6	-0.11	-0.17	-0.1675
YMR175W	YMR175W	SIP18	cellular response to water deprivation	phospholipid binding	cytoplasm	0.05	1.22	1.15	0.806667	0.3	0.04	0.02	0.05	0.1025
YOL015W	YOL015W	IRC10	biological_process	molecular_function	prospore membrane leading edge	0.59	1.23	0.6	0.806667	0.28	0.09	-0.38	-0.18	-0.0475
YOR143C	YOR143C	THI80	phosphorylation; thiamine diphosphate biosynthetic process	thiamine binding; thiamine diphosphokinase activity; ATP binding; nucleotide binding; kinase activity; transferase activity	cytoplasm	1.1	0.03	1.29	0.806667	-0.11	-0.28	-0.1	-0.06	-0.1375
YBR174C	YBR174C					1.03	1.59	-0.2	0.806667	0.46	0.45	0.36	0.17	0.36
YBR186W	YBR186W	PCH2	reciprocal meiotic recombination; meiotic DNA double-strand break formation; meiotic cell cycle; meiotic recombination checkpoint	ATP binding; nucleotide binding; ATPase activity	nucleus; nucleolus; chromosome	0.56	0.85	1.01	0.806667	0.41	0.1	0.09	0.07	0.1675
SPL2YPL031C						1.4	0.18	0.84	0.806667	0.22		1.12	0.51	0.616667
YCL026C-A	YCL026C-A	FRM2	fatty acid metabolic process; cellular response to oxidative stress; negative regulation of fatty acid metabolic process; oxidation-reduction process; lipid metabolic process	oxidoreductase activity, acting on NAD(P)H, nitrogenous group as acceptor; oxidoreductase activity	nucleus; cytoplasm	0.67	1.18	0.57	0.806667	0.04	0.02	-0.1	-0.08	-0.03
YDR364C	YDR364C	CDC40	mRNA processing; generation of catalytic spliceosome for second transesterification step; G1/S transition of mitotic cell cycle; mRNA branch site recognition; RNA splicing; mRNA 3'-splice site recognition	second spliceosomal transesterification activity	nucleus; spliceosomal complex	0.33	2.3	-0.21	0.806667	0.21	-0.04	-0.11	-0.14	-0.02
YFL030W	YFL030W	AGX1	metabolic process; glycine biosynthetic process, by transamination of glyoxylate; glycine biosynthetic process	alanine-glyoxylate transaminase activity; transaminase activity; transferase activity; catalytic activity; pyridoxal phosphate binding	mitochondrion	0.57	1.13	0.72	0.806667	0.63	0.65			0.64
IYCL008C						0.48	0.82	1.12	0.806667	0.45	0.67		0.11	0.41
YPL189W	YPL189W	GUP2	transport; transmembrane transport; glycerol transport	symporter activity; O-acyltransferase activity	membrane; integral component of membrane	-0.43	2.06	0.78	0.803333	0.41	0.12	0.08	0.17	0.195
SPL2YBL059C-A						1.32	0.4	0.69	0.803333	-0.12	0.21	-0.46	-0.19	-0.14
SPL2YFR032C-A						1.03	-0.08	1.46	0.803333	0.47	0.12	0.23	0.33	0.2875
YAR069C	YAR069C					0.94	0.33	1.14	0.803333	-0.1	0.21	-0.1	-0.03	-0.005
SPL2YER044C-A						1.27	0.62	0.52	0.803333	0.86	0.18	0.03	0.19	0.315
YGL250W	YGL250W	RMR1	meiotic gene conversion; reciprocal meiotic recombination; meiotic cell cycle	molecular_function	nucleus; cytoplasm	0.47	0.63	1.31	0.803333	0.35	0.46	0.21	0.14	0.29
YGL258W	YGL258W	VEL1	biological_process	molecular_function	cytosol; cytoplasm	0.13	1.09	1.18	0.8	0.4	0.05		0.07	0.173333
YKR106W	YKR106W	GEX2	transport; transmembrane transport; glutathione transmembrane transport; ion transport	solute:proton antiporter activity; antiporter activity	vacuolar membrane; membrane; integral component of membrane; plasma membrane; vacuole	0.07	1.53		0.8	0.6	0.55	0.14	0.22	0.3775
YPL191C	YPL191C		biological_process	molecular_function	cytoplasm	0.61	0.99	0.79	0.796667	-0.03	-0.11	0.18	0.3	0.085
YPR038W	YPR038W	IRC16				0.52	0.35	1.52	0.796667	-0.44	0.27	-0.64	-0.12	-0.2325
YGL081W	YGL081W		biological_process	molecular_function	cellular_component	0.33	1.38	0.68	0.796667	0	0.55	-0.05	0.3	0.2
YML003W	YML003W		biological_process	molecular_function	cellular_component	1.19	0.4	0.8	0.796667	-0.25	-0.12	-0.24	-0.14	-0.1875
SPL2YDL130W						0.49	1.39	0.51	0.796667	0.43	-0.03	0.06	0.24	0.175
YDL222C	YDL222C	FMP45	sporulation resulting in formation of a cellular spore; ascospore formation; fungal-type cell wall organization	molecular_function	membrane; cell cortex; integral component of membrane; mitochondrion; plasma membrane	0.56	0.82	1.01	0.796667	0.29	0.08	0.08	0.24	0.1725
YER097W	YER097W					0.81	0.66	0.91	0.793333	-0.12	0.17	0.48	0.13	0.165
YLR455W	YLR455W	PDP3	positive regulation of transcription elongation from RNA polymerase II promoter	chromatin binding	nucleus; cytosol; NuA3 histone acetyltransferase complex	0.09	0.94	1.35	0.793333	-0.11	-0.18	-0.17	-0.01	-0.1175
YLR140W	YLR140W					0.72	1.04	0.62	0.793333	-0.13	-0.06	-0.06	-0.02	-0.0675
YMR098C	YMR098C	ATP25	mitochondrial proton-transporting ATP synthase complex assembly; mRNA stabilization	molecular_function	membrane; mitochondrial inner membrane; mitochondrion	0.36	0.84	1.18	0.793333	-0.18	0.25	-0.14	-0.12	-0.0475
YPL007C	YPL007C	TFC8	transcription from a RNA polymerase III hybrid type promoter; regulation of transcription, DNA-templated; 5S class rRNA transcription from RNA polymerase III type 1 promoter; transcription, DNA-templated; transcription from RNA polymerase III promoter; transcription from RNA polymerase III type 2 promoter	RNA polymerase III type 1 promoter sequence-specific DNA binding TFIIIB recruiting transcription factor activity; RNA polymerase III type 1 promoter sequence-specific DNA binding; DNA binding; RNA polymerase III type 2 promoter sequence-specific DNA binding TFIIIB recruiting transcription factor activity; RNA polymerase III type 2 promoter sequence-specific DNA binding; DNA binding, bending	nucleus; transcription factor TFIIIC complex	0.7	1.11	0.57	0.793333	0.28	0.19	0.34	0.25	0.265
YBL044W	YBL044W		biological_process	molecular_function	cellular_component	0.78	0.55	1.05	0.793333	0.27	0.43	-0.14	0.02	0.145
YBR020W	YBR020W	GAL1	carbohydrate phosphorylation; galactose catabolic process via UDP-galactose; phosphorylation; metabolic process; carbohydrate metabolic process; galactose metabolic process; positive regulation of transcription by galactose	ATP binding; nucleotide binding; kinase activity; phosphotransferase activity, alcohol group as acceptor; transferase activity; galactokinase activity	cytoplasm	0.24	0.69	1.45	0.793333	0.26	0.38	-0.04	0.02	0.155
YJL116C	YJL116C	NCA3	mitochondrion organization	molecular_function	cellular_component; mitochondrion	0.48	1	0.9	0.793333	0.02	0.11	-0.22	0.13	0.01
YGL184C	YGL184C	STR3	cellular amino acid biosynthetic process; transsulfuration; 'de novo' L-methionine biosynthetic process; methionine biosynthetic process	lyase activity; cystathionine beta-lyase activity; catalytic activity; pyridoxal phosphate binding	nucleus; peroxisome; cytoplasm	0.53	1.23	0.62	0.793333	0.48	-0.06	0.34	-0.12	0.16
YGL243W	YGL243W	TAD1	RNA processing; tRNA modification; tRNA processing	RNA binding; metal ion binding; hydrolase activity; adenosine deaminase activity; tRNA-specific adenosine-37 deaminase activity	nucleus	0.65	0.72	1.01	0.793333	0.13		0.43	-0.01	0.183333
YGR169C	YGR169C	PUS6	tRNA pseudouridine synthesis; RNA modification; pseudouridine synthesis; tRNA processing	RNA binding; isomerase activity; pseudouridine synthase activity	mitochondrion; cytoplasm	0.59	1.27	0.52	0.793333	0.47		0.25	0.23	0.316667
YHR080C	YHR080C		biological_process	molecular_function	membrane; ribosome; integral component of membrane; mitochondrion	0.91	0.57	0.9	0.793333	0.29	0.64	0.74	0.59	0.565
YIR018W	YIR018W	YAP5	negative regulation of transcription from RNA polymerase II promoter; positive regulation of transcription from RNA polymerase II promoter in response to iron; regulation of transcription, DNA-templated; positive regulation of transcription from RNA polymerase II promoter; negative regulation of chromatin silencing at telomere; transcription, DNA-templated	DNA binding; sequence-specific DNA binding RNA polymerase II transcription factor activity; sequence-specific DNA binding; sequence-specific DNA binding transcription factor activity	nucleus; nuclear chromatin; cytoplasm	0.72	0.98	0.68	0.793333	0.18	-0.14	-0.19	0.2	0.0125
YLR131C	YLR131C	ACE2	positive regulation of cytokinetic cell separation; regulation of transcription involved in G1/S transition of mitotic cell cycle; regulation of transcription, DNA-templated; transcription, DNA-templated	RNA polymerase II core promoter proximal region sequence-specific DNA binding transcription factor activity; metal ion binding; DNA binding; sequence-specific DNA binding; core promoter proximal region sequence-specific DNA binding; nucleic acid binding	nucleus; cytosol; cytoplasm	0.34	1.11	0.92	0.79	0.19	0.22	0.19	0.15	0.1875
YLR174W	YLR174W	IDP2	tricarboxylic acid cycle; glyoxylate cycle; isocitrate metabolic process; oxidation-reduction process	isocitrate dehydrogenase (NADP+) activity; magnesium ion binding; metal ion binding; oxidoreductase activity, acting on the CH-OH group of donors, NAD or NADP as acceptor; NAD binding; oxidoreductase activity	cytosol; cytoplasm		0.84	0.74	0.79	0.11	0.18	0.17	0.24	0.175
YDR407C	YDR407C	TRS120	transport; early endosome to Golgi transport; intra-Golgi vesicle-mediated transport; regulation of Rab GTPase activity	Rab guanyl-nucleotide exchange factor activity	Golgi apparatus; trans-Golgi network; early endosome; TRAPPII protein complex	-0.15	1.73		0.79	-0.01	-0.14	-0.65	-0.26	-0.265
YER014W	YER014W	HEM14	protoporphyrinogen IX biosynthetic process; oxidation-reduction process; heme biosynthetic process; porphyrin-containing compound biosynthetic process	oxidoreductase activity; oxygen-dependent protoporphyrinogen oxidase activity	membrane; mitochondrial inner membrane; mitochondrion	0.82	0.5	1.05	0.79	-0.39			-0.28	-0.335
YER179W	YER179W	DMC1	sporulation resulting in formation of a cellular spore; meiotic nuclear division; meiotic joint molecule formation; reciprocal meiotic recombination; meiotic cell cycle; ATP catabolic process; cell cycle; DNA metabolic process	recombinase activity; single-stranded DNA binding; DNA binding; ATP binding; nucleotide binding; DNA-dependent ATPase activity; double-stranded DNA binding	nucleus; condensed nuclear chromosome	0.42	1.59	0.36	0.79	-0.14	0.24	-0.12	0.1	0.02
YGR272C						0.38	1.2		0.79	0.42	-0.36	-0.21	-0.03	-0.045
YGR274C	YGR274C	TAF1	regulation of transcription, DNA-templated; histone acetylation; transcription, DNA-templated; chromatin modification; transcription from RNA polymerase II promoter; RNA polymerase II transcriptional preinitiation complex assembly	protein complex scaffold; transferase activity, transferring acyl groups; chromatin binding; histone acetyltransferase activity; TBP-class protein binding; zinc ion binding; transferase activity; RNA polymerase II core promoter sequence-specific DNA binding transcription factor activity involved in preinitiation complex assembly; nucleic acid binding	nucleus; cytosol; transcription factor TFIID complex	0.72	0.54	1.11	0.79	0.18	0.19	0.21	0.07	0.1625
YIL028W	YIL028W					0.47	1.66	0.24	0.79	0.59	0.36	-0.11	-0.07	0.1925
YJL203W	YJL203W	PRP21	RNA processing; mRNA processing; mRNA splicing, via spliceosome; RNA splicing	RNA binding	U2-type prespliceosome; nucleus; U2 snRNP; spliceosomal complex	0.81	0.98	0.58	0.79	-0.08	-0.03	0.13	0.26	0.07
Q0060	Q0060	AI3	mRNA processing; hydrogen ion transmembrane transport; nucleic acid phosphodiester bond hydrolysis; RNA splicing; aerobic respiration; biological_process; oxidation-reduction process; intron homing	electron carrier activity; DNA binding; heme binding; cytochrome-c oxidase activity; iron ion binding; nuclease activity; hydrolase activity; endonuclease activity	membrane; integral component of membrane; mitochondrion	0.76	0.81	0.79	0.786667	0.5	0.7	0.56	0.57	0.5825
YGL248W	YGL248W	PDE1	cAMP catabolic process; cAMP-mediated signaling	hydrolase activity; phosphoric diester hydrolase activity; 3',5'-cyclic-nucleotide phosphodiesterase activity; 3',5'-cyclic-AMP phosphodiesterase activity	cellular_component	0.79	0.5	1.07	0.786667	0.03	0.02	-0.07	-0.08	-0.025
YJR098C	YJR098C		biological_process; lipid metabolic process	molecular_function; O-acyltransferase activity	mitochondrion; cytoplasm	0.11	0.65	1.6	0.786667	0.03	-0.05	-0.28	-0.06	-0.09
IYPR181C						1.13	0	1.23	0.786667	-0.68	0.13	-0.42	0.15	-0.205
YPL186C	YPL186C	UIP4	biological_process	molecular_function	membrane; nucleus; endoplasmic reticulum; nuclear envelope; endoplasmic reticulum membrane; mitochondrion; mitochondrial outer membrane	0.75	0.77	0.83	0.783333	0.01	0.3	-0.01	0.11	0.1025
SPL2YBL050W						0.74	0.73	0.88	0.783333	0.77	0.18	-0.01	0.02	0.24
YBR209W	YBR209W					0.46	0.81	1.08	0.783333		0.15	-0.56	0.2	-0.07
YDL057W	YDL057W		biological_process	molecular_function	cellular_component	0.39	1.62	0.34	0.783333	0.29	0.37	0.59	0.32	0.3925
YJL082W	YJL082W	IML2	biological_process	molecular_function	membrane; nucleus; integral component of membrane; mitochondrial outer membrane; mitochondrion; cytoplasm	0.27	0.68	1.4	0.783333	-0.26	-0.57	-0.89	-0.75	-0.6175
YGR166W	YGR166W	TRS65	transport; beta-glucan biosynthetic process; cell wall organization; intra-Golgi vesicle-mediated transport; protein complex assembly	Rab guanyl-nucleotide exchange factor activity	Golgi apparatus; trans-Golgi network; TRAPPII protein complex; cytoplasm	0.93	0.23	1.19	0.783333	0.49	0.05	-0.05	0.01	0.125
YHL019C	YHL019C	APM2	transport; intracellular protein transport; Golgi to vacuole transport; protein transport; vesicle-mediated transport	clathrin binding	membrane; coated pit; clathrin adaptor complex; AP-1 adaptor complex	0.63	0.91	0.81	0.783333		0.12	0.53	0.54	0.396667
YLR187W	YLR187W	SKG3	biological_process	molecular_function	membrane; cellular bud tip; plasma membrane; cytoplasm; cellular bud neck; cellular bud	1.14	0.39	0.82	0.783333	-0.02	-0.31	-0.19	0.05	-0.1175
YOR107W	YOR107W	RGS2	termination of G-protein coupled receptor signaling pathway; adenylate cyclase-modulating G-protein coupled receptor signaling pathway	GTPase activator activity	nucleus; plasma membrane; cytoplasm	0.78	1.44	0.13	0.783333	0.21	-0.17	-0.31	0.01	-0.065
SPL2YLR211C						1.15	0.86	0.34	0.783333	0.47	0.12	-0.14	0.07	0.13
YDR173C	YDR173C	ARG82	phosphorylation; regulation of transcription, DNA-templated; transcription, DNA-templated; inositol phosphate biosynthetic process; phosphatidylinositol phosphorylation; arginine metabolic process; negative regulation of transcription from RNA polymerase II promoter; positive regulation of transcription from RNA polymerase II promoter; regulation of arginine metabolic process; protein stabilizati…	ATP binding; kinase activity; protein binding, bridging; inositol-1,4,5-trisphosphate 6-kinase activity; inositol-1,4,5-trisphosphate 3-kinase activity; inositol-1,3,4,5,6-pentakisphosphate kinase activity; inositol tetrakisphosphate 3-kinase activity; metal ion binding; nucleotide binding; inositol tetrakisphosphate 6-kinase activity; transferase activity; phosphatidylinositol 3-kinase activity	nucleus	0.38	0.69	1.28	0.783333	0.17	0.28	0.17	0.16	0.195
YLL035W	YLL035W	GRC3	termination of RNA polymerase I transcription; cleavage in ITS2 between 5.8S rRNA and LSU-rRNA of tricistronic rRNA transcript (SSU-rRNA, 5.8S rRNA, LSU-rRNA); phosphorylation; rRNA processing	ATP binding; kinase activity; nucleotide binding; transferase activity; polynucleotide 5'-hydroxyl-kinase activity	nucleus; nucleolus; nucleolar chromatin		0.78		0.78	0.3	-0.2	-0.07	0.05	0.02
YOL157C	YOL157C	IMA2	disaccharide catabolic process; maltose metabolic process; metabolic process; carbohydrate metabolic process	cation binding; hydrolase activity; sucrose alpha-glucosidase activity; catalytic activity; oligo-1,6-glucosidase activity; hydrolase activity, acting on glycosyl bonds	cellular_component		0.53	1.03	0.78	-0.24		-0.34	0.43	-0.05
YJL017W						0.78			0.78	0.04	-0.14	-0.28	-0.19	-0.1425
YMR101C	YMR101C	SRT1	protein glycosylation	transferase activity, transferring alkyl or aryl (other than methyl) groups; prenyltransferase activity; dehydrodolichyl diphosphate synthase activity; transferase activity	lipid particle	0.9	1	0.44	0.78	-0.08	-0.11	-0.27	-0.03	-0.1225
YCL026C						0.46	1.26	0.62	0.78	0	-0.1		-0.27	-0.123333
SPL2YML073C						0.85	0.74	0.75	0.78	0.31		0.98	0.37	0.553333
YDR359C	YDR359C	EAF1	DNA repair; regulation of transcription, DNA-templated; transcription, DNA-templated; cellular response to DNA damage stimulus; chromatin modification; cellular protein complex assembly	molecular_function; DNA binding; chromatin binding	NuA4 histone acetyltransferase complex; nucleus; histone acetyltransferase complex	0.17	-0.08	2.25	0.78	0.47	0.08	0.17	0.34	0.265
YFL019C	YFL019C					0.97	0.78	0.59	0.78	0.15	0.04	0.42	0.36	0.2425
YHR180W	YHR180W					0.2	1.13	1.01	0.78	-0.04	-0.06	-0.41	-0.25	-0.19
YHL010C	YHL010C	ETP1	response to ethanol	ubiquitin binding; metal ion binding; zinc ion binding; nuclear localization sequence binding	cellular_component; cytoplasm	0.26	0.65	1.43	0.78	0.57	0.43	0.61	0.79	0.6
YIL003W	YIL003W	CFD1	tRNA wobble uridine modification; iron-sulfur cluster assembly	metal ion binding; ATP binding; nucleotide binding; 4 iron, 4 sulfur cluster binding; iron-sulfur cluster binding; ATPase activity	cytoplasm	0.32	1.85	0.17	0.78	-0.51	-0.43	0.11	-0.11	-0.235
YDR325W	YDR325W	YCG1	chromosome condensation; meiotic chromosome condensation; tRNA gene clustering; mitotic chromosome condensation; mitotic nuclear division; synaptonemal complex assembly; rDNA condensation; mitotic sister chromatid segregation; cell division; meiotic chromosome separation; cell cycle	chromatin binding	nucleus; condensin complex; chromosome; nuclear condensin complex; cytoplasm	0.7	1.05	0.58	0.776667	0.08	0.22	0.53	0.16	0.2475
YDR124W	YDR124W		biological_process	molecular_function	cellular_component	0.58	0.82	0.93	0.776667	0.04	0.16	-0.16	0	0.01
YKL042W	YKL042W	SPC42	spindle pole body duplication; microtubule nucleation	structural constituent of cytoskeleton	cytoskeleton; nucleus; spindle pole body; cytoplasm; central plaque of spindle pole body; intermediate layer of spindle pole body	1.07	0.57	0.69	0.776667	0.21	0.12	-0.29	0.11	0.0375
YKR083C	YKR083C	DAD2	chromosome segregation; positive regulation of attachment of spindle microtubules to kinetochore; cell division; positive regulation of microtubule polymerization; cell cycle; attachment of spindle microtubules to kinetochore; mitotic nuclear division	microtubule plus-end binding; microtubule binding	mitotic spindle; cytoskeleton; DASH complex; nucleus; microtubule; chromosome; chromosome, centromeric region; cytoplasm; spindle; condensed chromosome kinetochore; kinetochore	0.51	1.04		0.775	0.1	-0.02	-0.22	-0.47	-0.1525
YHR058C	YHR058C	MED6	regulation of transcription from RNA polymerase II promoter; positive regulation of transcription from RNA polymerase II promoter; regulation of transcription, DNA-templated; transcription, DNA-templated; RNA polymerase II transcriptional preinitiation complex assembly	RNA polymerase II transcription cofactor activity; RNA polymerase II transcription coactivator activity involved in preinitiation complex assembly	core mediator complex; nucleus; mediator complex	1.11		0.44	0.775	-0.04	0.25	0.21	0.61	0.2575
YGR287C	YGR287C	IMA1	disaccharide catabolic process; metabolic process; maltose metabolic process; carbohydrate metabolic process	cation binding; hydrolase activity; sucrose alpha-glucosidase activity; catalytic activity; oligo-1,6-glucosidase activity; hydrolase activity, acting on glycosyl bonds	ribosome; mitochondrion	0.94	0.61		0.775	-0.08	0.25	-0.06	0.09	0.05
YHL014C	YHL014C	YLF2	biological_process	ATP binding; nucleotide binding; GTP binding	mitochondrion	0.59	0.96		0.775	0.31	0.56	0.67	0.58	0.53
YGL144C	YGL144C	ROG1	lipid catabolic process; cellular lipid metabolic process; lipid metabolic process	hydrolase activity; lipase activity; hydrolase activity, acting on ester bonds	cellular_component	0.7	0.86	0.76	0.773333	0.5	0.06	-0.2	-0.02	0.085
YJL210W	YJL210W	PEX2	protein import into peroxisome matrix; protein polyubiquitination	metal ion binding; protein binding; ubiquitin-protein transferase activity	peroxisome; peroxisomal membrane	0.71	0.96	0.65	0.773333	-0.21	0.03	0.4	-0.11	0.0275
YNL223W	YNL223W	ATG4	transport; protein targeting to membrane; C-terminal protein lipidation; CVT pathway; late nucleophagy; mitochondrion degradation; piecemeal microautophagy of nucleus; proteolysis; protein delipidation; protein processing; autophagy; autophagic vacuole assembly; protein transport	hydrolase activity; cysteine-type peptidase activity; peptidase activity; cysteine-type endopeptidase activity	nucleus; cytosol; cytoplasm	-0.17	1.37	1.11	0.77	0.18	0.12	-0.11	0.12	0.0775
YDR285W	YDR285W	ZIP1	synapsis; reciprocal meiotic recombination; meiotic cell cycle; positive regulation of protein sumoylation	SUMO polymer binding; chromatin binding	nucleus; chromosome; synaptonemal complex; transverse filament	0.8	1.27	0.24	0.77	0.06	0.56	1.75	0.74	0.7775
IYLR154C						1.02	0.96	0.33	0.77	0.48	0.25	-0.33	0.1	0.125
YLR398C	YLR398C	SKI2	nuclear-transcribed mRNA catabolic process, 3'-5' exonucleolytic nonsense-mediated decay; nuclear-transcribed mRNA catabolic process, non-stop decay; nuclear-transcribed mRNA catabolic process, exonucleolytic, 3'-5'; defense response to virus; regulation of translation	RNA binding; DNA binding; mRNA binding; ATP binding; RNA helicase activity; helicase activity; nucleic acid binding; hydrolase activity, acting on acid anhydrides; hydrolase activity; nucleotide binding; hydrolase activity, acting on acid anhydrides, in phosphorus-containing anhydrides	Ski complex; cytoplasm	1.28	0.05	0.98	0.77	-0.39	-0.29	-0.56	-0.53	-0.4425
YMR078C	YMR078C	CTF18	DNA replication; DNA replication initiation; double-strand break repair via homologous recombination; cell cycle; mitotic sister chromatid cohesion; maintenance of DNA trinucleotide repeats	molecular_function; DNA binding; ATP binding; nucleotide binding	Ctf18 RFC-like complex; nucleus; mitochondrion; nuclear replication fork	-0.27	1.81		0.77	0.33	0.15	0.24	0.52	0.31
YNL270C	YNL270C	ALP1	transport; basic amino acid transport; transmembrane transport; amino acid transport; amino acid transmembrane transport	basic amino acid transmembrane transporter activity; amino acid transmembrane transporter activity	membrane; integral component of membrane; plasma membrane	0.34	1.2		0.77	0.25	-0.18	-0.26	-0.16	-0.0875
SPL2YLR426W							0.88	0.66	0.77	0.59	-0.07	0.44	0.02	0.245
YBR024W	YBR024W	SCO2	cellular copper ion homeostasis; respiratory chain complex IV assembly; copper ion transport	metal ion binding; copper ion binding; thioredoxin peroxidase activity	membrane; mitochondrial envelope; integral component of membrane; mitochondrial inner membrane; mitochondrion	0.8	0.99	0.52	0.77	0.26	0.44	0.07	0.22	0.2475
YGR249W	YGR249W	MGA1	regulation of transcription, DNA-templated; filamentous growth	DNA binding; sequence-specific DNA binding; sequence-specific DNA binding transcription factor activity	nucleus	1.09	0.21	1.01	0.77	0.22	0.56	0.15	0.2	0.2825
YJL090C	YJL090C	DPB11	leading strand elongation; mitotic G2 DNA damage checkpoint; double-strand break repair via break-induced replication; recombinational repair; DNA replication; mismatch repair; DNA replication initiation; nucleotide-excision repair; DNA replication checkpoint; lagging strand elongation; mating type switching; positive regulation of protein phosphorylation; cell cycle	protein binding; protein kinase activator activity	DNA replication preinitiation complex; nucleus; epsilon DNA polymerase complex; replication fork	0.77	0.84	0.7	0.77	-0.04	0.04	-0.35	0.02	-0.0825
YLL005C	YLL005C	SPO75	ascospore wall assembly; transport; sporulation resulting in formation of a cellular spore; ascospore formation; ion transport	molecular_function	membrane; integral component of membrane	0.37	0.78	1.15	0.766667	-0.13	-0.29	-0.14	-0.31	-0.2175
YLL059C	YLL059C					0.83	0.51	0.96	0.766667	0.01	-0.1	-0.53	-0.48	-0.275
YDL032W	YDL032W					0.55	1.26	0.49	0.766667	-0.03	0.17	-0.21	0.1	0.0075
YDR176W	YDR176W	NGG1	regulation of transcription, DNA-templated; transcription, DNA-templated; histone acetylation; chromatin modification	histone acetyltransferase activity	SAGA complex; nucleus; Ada2/Gcn5/Ada3 transcription activator complex; SLIK (SAGA-like) complex	1.19	0.51	0.6	0.766667	0.14	0.27	-0.3	0.06	0.0425
YER166W	YER166W	DNF1	transport; metabolic process; lipid transport; cation transport; intracellular protein transport; phospholipid translocation; establishment or maintenance of cell polarity; phospholipid transport; endocytosis; response to pheromone involved in conjugation with cellular fusion	magnesium ion binding; ATP binding; ATPase activity, coupled to transmembrane movement of ions, phosphorylative mechanism; cation-transporting ATPase activity; metal ion binding; hydrolase activity; nucleotide binding; phospholipid-translocating ATPase activity	membrane; endosome membrane; mating projection tip membrane; endosome; Golgi apparatus; integral component of membrane; mitochondrion; plasma membrane	0.48	0.64	1.18	0.766667	-0.35	-0.49	-0.73	-0.49	-0.515
YER182W	YER182W	FMP10	biological_process	molecular_function	membrane; integral component of membrane; mitochondrial membrane; mitochondrion	0.22	1.12	0.96	0.766667	0.03	0.28	0.04	0.09	0.11
YHR067W	YHR067W	HTD2	fatty acid biosynthetic process; oxidation-reduction process	lyase activity; 3-hydroxyacyl-[acyl-carrier-protein] dehydratase activity; oxidoreductase activity	mitochondrion	0.63	0.9		0.765		0.17	0.04	-0.12	0.03
Q0155						0.56	0.22	1.51	0.763333	0.09	-0.01	-0.14	0	-0.015
YLR255C	YLR255C					0.57	0.58	1.14	0.763333	-0.18	0.01	-0.13	-0.05	-0.0875
YNL019C	YNL019C		biological_process	molecular_function	membrane; integral component of membrane; plasma membrane; prospore membrane	0.38	0.89	1.02	0.763333	0.11		0.11	0.45	0.223333
YDL146W	YDL146W	LDB17	endocytosis	molecular_function	actin cortical patch; cytoplasm; cellular bud neck; cellular bud	-0.25	0.43	2.11	0.763333	-0.12	-0.17	-0.35	-0.17	-0.2025
YER162C	YER162C	RAD4	DNA repair; proteasome-mediated ubiquitin-dependent protein catabolic process; cellular response to DNA damage stimulus; nucleotide-excision repair	DNA binding; damaged DNA binding	nucleus; cytosol; nucleotide-excision repair factor 2 complex; cytoplasm	0.24	0.48	1.57	0.763333	0.37	0.56	0.31	0.32	0.39
YHR097C	YHR097C		biological_process	molecular_function	nucleus; cytoplasm	0.93	1.1	0.26	0.763333	0.17	0.22	0.27	0.58	0.31
YIL086C	YIL086C					0.24	1.61	0.43	0.76	0.46	0.16	-0.18	0.03	0.1175
YDL043C	YDL043C	PRP11	mRNA processing; RNA splicing; spliceosomal complex assembly	metal ion binding; RNA binding; zinc ion binding; nucleic acid binding	U2-type prespliceosome; nucleus; spliceosomal complex	0.72	0.8		0.76	0.05	0.11	0.21	0.17	0.135
YJL195C	YJL195C					0.42	0.96	0.9	0.76	0	-0.21	-0.01	0.17	-0.0125
YNL319W	YNL319W					1.1	0.83	0.34	0.756667	-0.14	-0.12	-0.37	-0.32	-0.2375
YAL045C	YAL045C					0.9	1.3	0.07	0.756667	0.11	0.09	0.15	-0.1	0.0625
YDR344C	YDR344C					0.37	0.48	1.42	0.756667	0.06	0.28	0.24	0.15	0.1825
YGR174C	YGR174C	CBP4	mitochondrial respiratory chain complex III assembly	molecular_function	membrane; mitochondrial inner membrane; integral component of membrane; mitochondrion; integral component of mitochondrial membrane	0.68	0.78	0.81	0.756667	0.44	0.56	0.45	0.56	0.5025
YKL221W	YKL221W	MCH2	transport; transmembrane transport	monocarboxylic acid transmembrane transporter activity; symporter activity; transporter activity	membrane; integral component of membrane	0.61	0.9		0.755	0.37	-0.13	-0.05	0.04	0.0575
SPL2YOR096W							1.17	0.34	0.755	0.24	0.17	0.07	0.38	0.215
YNL093W	YNL093W	YPT53	transport; protein targeting to vacuole; Golgi to endosome transport; small GTPase mediated signal transduction; endocytosis; protein transport	nucleotide binding; GTP binding; GTPase activity	membrane; late endosome; plasma membrane	0.7	0.92	0.64	0.753333	0.12	-0.06		-0.56	-0.166667
YKR073C	YKR073C					0.81	0.67	0.78	0.753333	-0.08	0.14	-0.35	-0.24	-0.1325
YLR014C	YLR014C	PPR1	pyrimidine nucleotide biosynthetic process; regulation of transcription, DNA-templated; positive regulation of transcription from RNA polymerase II promoter; positive regulation of pyrimidine nucleotide biosynthetic process; transcription, DNA-templated; transcription from RNA polymerase II promoter	metal ion binding; DNA binding; sequence-specific DNA binding RNA polymerase II transcription factor activity; sequence-specific DNA binding; zinc ion binding	nucleus	0.86	0.86	0.54	0.753333	0.45	-0.44	-0.25	-0.26	-0.125
YLL053C	YLL053C		transport; biological_process	molecular_function; transporter activity	membrane; integral component of membrane	0.76	0.74	0.76	0.753333	-0.28	-0.2	-0.55	-0.39	-0.355
YMR207C	YMR207C	HFA1	malonyl-CoA biosynthetic process; metabolic process; fatty acid metabolic process; fatty acid biosynthetic process; lipid metabolic process	acetyl-CoA carboxylase activity; metal ion binding; biotin carboxylase activity; ATP binding; nucleotide binding; catalytic activity; ligase activity	mitochondrion; cytoplasm	0.57	0.89	0.8	0.753333	-0.31	-0.5	-0.23	-0.16	-0.3
YML083C	YML083C		biological_process	molecular_function	cellular_component	0.02	0.77	1.47	0.753333	-0.31	-0.2	-0.39	-0.35	-0.3125
YNL170W	YNL170W					0.28	0.53	1.45	0.753333	0.2	0.08	0.2	0.1	0.145
YOR055W	YOR055W					0.47	1.45	0.34	0.753333	0.28	0.19	0.02	-0.09	0.1
YDL109C	YDL109C		lipid catabolic process; cellular lipid metabolic process; lipid metabolic process	molecular_function; hydrolase activity; hydrolase activity, acting on ester bonds	cellular_component	0.71	0.36	1.19	0.753333	0.17	0.05	0.07	0.08	0.0925
YIL159W	YIL159W	BNR1	actin filament bundle assembly; barbed-end actin filament capping; formin-nucleated actin cable assembly; positive regulation of actin cytoskeleton reorganization	profilin binding	cellular bud neck	0.23	1.32	0.71	0.753333	0	-0.39	-0.12	0.45	-0.015
YKR064W	YKR064W	OAF3	negative regulation of transcription from RNA polymerase II promoter; cellular response to oleic acid; regulation of transcription, DNA-templated; transcription, DNA-templated; transcription from RNA polymerase II promoter	RNA polymerase II core promoter proximal region sequence-specific DNA binding transcription factor activity; sequence-specific DNA binding RNA polymerase II transcription factor activity; metal ion binding; DNA binding; zinc ion binding	nucleus; mitochondrion; cytoplasm	0.77	1.33	0.15	0.75	-0.21	-0.16	-0.13	0.02	-0.12
YLR072W	YLR072W		biological_process	molecular_function	membrane; cytoplasmic vesicle; integral component of membrane; cytoplasm; cytoplasmic vesicle membrane	0.76	0.8	0.69	0.75	-0.3	0.31	0.02	0.37	0.1
YLR145W	YLR145W	RMP1	maturation of 5.8S rRNA from tricistronic rRNA transcript (SSU-rRNA, 5.8S rRNA, LSU-rRNA); mRNA cleavage; rRNA processing	rRNA primary transcript binding	membrane; ribonuclease MRP complex; nucleus; nucleolus; integral component of membrane; cytoplasm	0.5	1.4	0.35	0.75	0.09	-0.01	-0.03	0.13	0.045
YMR292W	YMR292W	GOT1	transport; retrograde transport, endosome to Golgi; ER to Golgi vesicle-mediated transport; protein transport; vesicle-mediated transport	molecular_function	ER to Golgi transport vesicle; membrane; endoplasmic reticulum; Golgi apparatus; integral component of membrane; Golgi cis cisterna; Golgi membrane	0.2		1.3	0.75	0.11	-0.14	0.1	0.06	0.0325
SPL2YGR029W						0.83		0.67	0.75		0.06	0.59	0.18	0.276667
YCR010C	YCR010C	ADY2	transport; transmembrane transport; meiotic cell cycle; nitrogen utilization; ammonium transport; acetate transport; ion transport	ammonium transmembrane transporter activity; acetate transmembrane transporter activity	vacuolar membrane; membrane; integral component of membrane; mitochondrion; plasma membrane; vacuole	0.34	1.16		0.75	0.29	-0.09	-0.25	-0.05	-0.025
YCR101C	YCR101C		biological_process	molecular_function	membrane; integral component of membrane			0.75	0.75	0.19	-0.14	-0.34	-0.17	-0.115
YDL196W	YDL196W					0.68	0.66	0.91	0.75	0.17	0.14		-0.18	0.0433333
YER142C	YER142C	MAG1	DNA dealkylation involved in DNA repair; base-excision repair, AP site formation; base-excision repair; DNA repair; cellular response to DNA damage stimulus	DNA binding; DNA-7-methyladenine glycosylase activity; DNA-7-methylguanine glycosylase activity; catalytic activity; alkylbase DNA N-glycosylase activity; damaged DNA binding; DNA-3-methyladenine glycosylase activity; hydrolase activity; DNA-3-methylguanine glycosylase activity	nucleus	0.48	1.02	0.75	0.75	0.04	-0.27	0.28	0.36	0.1025
IYHRCDELTA14-D						0.81	0.31	1.12	0.746667	-0.14	0	-0.11	-0.08	-0.0825
YEL008W	YEL008W					0.64	1.23	0.37	0.746667	-0.2	0.4	1.5	1.19	0.7225
YER046W	YER046W	SPO73	ascospore wall assembly; sporulation resulting in formation of a cellular spore; ascospore formation	molecular_function	cytosol; integral component of membrane; cytoplasm	0.76	1.61	-0.13	0.746667	-0.01	0.1	0.79	0.36	0.31
YJL211C	YJL211C					0.62	1.33	0.29	0.746667	-0.07	0.26	0.03	-0.08	0.035
YGR154C	YGR154C	GTO1	glutathione metabolic process; oxidation-reduction process	glutathione transferase activity; transferase activity; glutathione dehydrogenase (ascorbate) activity; oxidoreductase activity	peroxisome	0.67	1.06	0.51	0.746667	0	0	0.29	0.49	0.195
YMR005W	YMR005W	TAF4	regulation of transcription, DNA-templated; transcription, DNA-templated; DNA-templated transcription, initiation; RNA polymerase II transcriptional preinitiation complex assembly; transcription from RNA polymerase II promoter	chromatin binding; RNA polymerase II activating transcription factor binding; RNA polymerase II core promoter sequence-specific DNA binding transcription factor activity involved in preinitiation complex assembly	nucleus; transcription factor TFIID complex	1.18	0.31		0.745	0.14	-0.3	0.52	-0.14	0.055
YJL010C	YJL010C	NOP9	ribosome biogenesis; endonucleolytic cleavage to generate mature 5'-end of SSU-rRNA from (SSU-rRNA, 5.8S rRNA, LSU-rRNA); ribosomal small subunit export from nucleus; endonucleolytic cleavage in ITS1 to separate SSU-rRNA from 5.8S rRNA and LSU-rRNA from tricistronic rRNA transcript (SSU-rRNA, 5.8S rRNA, LSU-rRNA); rRNA processing; endonucleolytic cleavage in 5'-ETS of tricistronic rRNA transcript…	mRNA binding; RNA binding	90S preribosome; nucleus; nucleolus; preribosome, small subunit precursor	0.99		0.5	0.745	0.04	0.16	0.12	0.19	0.1275
YKR005C	YKR005C		biological_process	molecular_function	membrane; integral component of membrane; mitochondrion	0.94	0.72	0.57	0.743333	0.35	0.21	-0.22	-0.1	0.06
YMR122C	YMR122C					0.25	0.54	1.44	0.743333	0.31	0.22	-0.06	0.02	0.1225
YPR006C	YPR006C	ICL2	carboxylic acid metabolic process; metabolic process; propionate catabolic process, 2-methylcitrate cycle	lyase activity; catalytic activity; isocitrate lyase activity; methylisocitrate lyase activity	mitochondrial matrix; mitochondrion	0.78	0.95	0.5	0.743333	0.17	-0.09	-0.07	-0.09	-0.02
YDR215C	YDR215C					0.57	0.51	1.15	0.743333	0.34	0.04	0.29	0.41	0.27
YFL002C	YFL002C	SPB4	maturation of LSU-rRNA; ribosome biogenesis; assembly of large subunit precursor of preribosome; ATP catabolic process; ribosomal large subunit assembly; rRNA processing	RNA binding; ATP binding; helicase activity; nucleic acid binding; ATP-dependent helicase activity; hydrolase activity; ATP-dependent RNA helicase activity; nucleotide binding	nucleoplasm; nucleus; 90S preribosome; nucleolus; preribosome, large subunit precursor	0.98	0.83	0.42	0.743333	-0.08	0.01	0.2	0.44	0.1425
YHR034C	YHR034C	PIH1	mRNA processing; protein folding; regulation of cell size; RNA splicing; box C/D snoRNP assembly; rRNA processing	molecular_function	nucleus; small nucleolar ribonucleoprotein complex; R2TP complex; cytoplasm	0.45	0.54	1.24	0.743333	-0.29	0.01	0.38	0.4	0.125
YIL089W	YIL089W		biological_process	molecular_function	membrane; endoplasmic reticulum; fungal-type vacuole lumen; integral component of membrane	0.53	1.13	0.57	0.743333	0.19		0.15	0.25	0.196667
YIR011C	YIR011C	STS1	transport; nucleus-associated proteasomal ubiquitin-dependent protein catabolic process; chromosome segregation; proteasome localization; protein transport	molecular_function; protein dimerization activity	nucleus; cytoplasm	0.93	0.66	0.64	0.743333		0.12	0.28	0.21	0.203333
SPL2YPL090C						0.92	0.03	1.27	0.74	0.34	0.45	1.36	0.54	0.6725
YGR213C	YGR213C	RTA1	response to stress; biological_process	molecular_function	membrane; integral component of membrane; plasma membrane	0.5	0.85	0.87	0.74	0.49	-0.39	-0.26	-0.12	-0.07
YDR425W	YDR425W	SNX41	transport; retrograde transport, endosome to Golgi; protein transport	lipid binding; phosphatidylinositol-3-phosphate binding; phosphatidylinositol binding	endosome; endosome membrane; membrane; late endosome		0.54	0.94	0.74	-0.03	0.08	0.1	0.28	0.1075
YKR054C	YKR054C	DYN1	establishment of mitotic spindle orientation; microtubule-based movement; metabolic process; karyogamy; nuclear migration along microtubule; mitotic sister chromatid segregation; establishment of mitotic spindle localization; ATP catabolic process	ATP binding; nucleotide binding; motor activity; microtubule motor activity; minus-end directed microfilament motor activity; ATPase activity	cytoskeleton; cell cortex; microtubule; spindle pole body; cytoplasmic microtubule; cytoplasm; dynein complex; astral microtubule; cytoplasmic dynein complex	0.51	1.16	0.55	0.74	-0.05	-0.13	-0.15	-0.21	-0.135
YML128C	YML128C	MSC1	reciprocal meiotic recombination	molecular_function	endoplasmic reticulum; mitochondrion; plasma membrane	-0.13	1.21	1.14	0.74	0.02	0.76		0.17	0.316667
YGL167C	YGL167C	PMR1	transport; calcium ion transmembrane transport; metabolic process; cation transport; calcium ion transport; ion transport; manganese ion transport; cellular calcium ion homeostasis; exocytosis	ATP binding; cation-transporting ATPase activity; calcium-transporting ATPase activity; manganese-transporting ATPase activity; metal ion binding; hydrolase activity; calcium ion binding; nucleotide binding	membrane; Golgi apparatus; integral component of membrane; Golgi membrane	1.08	0.43	0.71	0.74	-0.29	-0.5	-0.58	-0.5	-0.4675
YGR107W	YGR107W					0.88	0.98	0.36	0.74	0.44	0.01	-0.12	0.03	0.09
YHR105W	YHR105W	YPT35	biological_process	phosphatidylinositol-3-phosphate binding; phosphatidylinositol binding	endosome membrane; membrane; endosome	0.42	1	0.8	0.74	0.18	0.18	0.58	0.27	0.3025
YIL064W	YIL064W	EFM4	peptidyl-lysine monomethylation; transport; peptidyl-lysine dimethylation; methylation; vesicle-mediated transport	protein-lysine N-methyltransferase activity; methyltransferase activity; transferase activity	cytoplasm	0.94	0.09	1.19	0.74	0.14	0.37	0.33	0.38	0.305
YIL136W	YIL136W	OM45	biological_process	molecular_function	membrane; integral component of mitochondrial outer membrane; integral component of membrane; mitochondrion; mitochondrial outer membrane	0.59	1.13	0.5	0.74	0.81	0.97	0.68	0.35	0.7025
YLL008W	YLL008W	DRS1	ribosome biogenesis; ribosomal large subunit assembly; ATP catabolic process; rRNA processing	RNA binding; ATP binding; helicase activity; nucleic acid binding; ATP-dependent helicase activity; ATP-dependent RNA helicase activity; hydrolase activity; nucleotide binding	nucleus; nucleolus; preribosome, large subunit precursor	0.96	0.7	0.55	0.736667	0.48	0.24	0.56	0.44	0.43
YLL054C	YLL054C		regulation of transcription from RNA polymerase II promoter; regulation of transcription, DNA-templated; transcription, DNA-templated; biological_process; transcription from RNA polymerase II promoter	metal ion binding; DNA binding; sequence-specific DNA binding RNA polymerase II transcription factor activity; sequence-specific DNA binding; zinc ion binding	cellular_component; nucleus	0.69	1.17	0.35	0.736667	0.1	-0.05	-0.77	-0.23	-0.2375
YLR246W	YLR246W	ERF2	protein palmitoylation; protein targeting to membrane	metal ion binding; transferase activity, transferring acyl groups; palmitoyltransferase activity; zinc ion binding; transferase activity; protein-cysteine S-palmitoyltransferase activity	membrane; endoplasmic reticulum; endoplasmic reticulum palmitoyltransferase complex; integral component of endoplasmic reticulum membrane; integral component of membrane; endoplasmic reticulum membrane	0.73	0.9	0.58	0.736667	-0.19	-0.34	-0.63	-0.41	-0.3925
YML043C	YML043C	RRN11	transcription initiation from RNA polymerase I promoter; regulation of transcription, DNA-templated; transcription of nuclear large rRNA transcript from RNA polymerase I promoter; transcription, DNA-templated	RNA polymerase I CORE element sequence-specific DNA binding; TBP-class protein binding; RNA polymerase I CORE element sequence-specific DNA binding transcription factor recruiting transcription factor activity	nucleus; nucleolus; RNA polymerase I core factor complex	0.07	0.43	1.71	0.736667	0.28	-0.23	0.1	0.17	0.08
YML108W	YML108W		biological_process	molecular_function	nucleus; cytoplasm	0.65	0.41	1.15	0.736667	-0.23	-0.14	-0.55	-0.42	-0.335
YBR116C	YBR116C					0.42	1.14	0.65	0.736667	0.15	0.13	-0.24	-0.21	-0.0425
YDR470C	YDR470C	UGO1	mitochondrial fusion	molecular_function	membrane; integral component of mitochondrial outer membrane; integral component of membrane; mitochondrion; mitochondrial outer membrane	0.27	1.3	0.64	0.736667	-0.07	-0.18	-0.54	-0.36	-0.2875
YJL119C	YJL119C					0.63	0.73	0.85	0.736667	-0.02	0.03	-0.45	-0.21	-0.1625
SPL2YPL175W							1.27	0.2	0.735	0.27	0.01	0.17	0.01	0.115
YDR535C	YDR535C					0.28	1.19		0.735	0.01	-0.4	-0.65	-0.52	-0.39
YKL093W	YKL093W	MBR1	aerobic respiration	molecular_function	cellular_component; mitochondrion	0.59	0.88		0.735	-0.15	0.2	-0.33	-0.24	-0.13
YPL148C	YPL148C	PPT2	fatty acid metabolic process; macromolecule biosynthetic process; fatty acid biosynthetic process; protein-cofactor linkage; lipid metabolic process	magnesium ion binding; transferase activity; holo-[acyl-carrier-protein] synthase activity	mitochondrion	0.94	0.39	0.87	0.733333		-0.09	-0.2	-0.03	-0.106667
YBR076W	YBR076W	ECM8	cell wall organization; biological_process	molecular_function	cellular_component	0.93	0.66	0.61	0.733333	0.79	0.62	0.53	0.86	0.7
SPL2YDR535C						1.16	0.5	0.54	0.733333	0.77	0.17	0.53	0.35	0.455
YCR100C	YCR100C		biological_process	molecular_function	integral component of membrane	0.25	1.01	0.94	0.733333	0.3	-0.16	-0.5	-0.26	-0.155
YDR271C	YDR271C					0.71	1.38	0.11	0.733333	0.06	-0.28		0.19	-0.01
YJL022W	YJL022W					0.33	1.7	0.17	0.733333	0.56	0.16		-0.22	0.166667
YLR063W	YLR063W	BMT6	rRNA base methylation; methylation; rRNA processing	S-adenosylmethionine-dependent methyltransferase activity; methyltransferase activity; rRNA (uridine-N3-)-methyltransferase activity; transferase activity	nucleus; cytoplasm	0.46	0.99	0.74	0.73	0.04	-0.28	-0.11	-0.03	-0.095
YMR096W	YMR096W	SNZ1	thiamine biosynthetic process; metabolic process; pyridoxine biosynthetic process; pyridoxal phosphate biosynthetic process	glutaminase activity; catalytic activity		0.94	1.01	0.24	0.73	0.07	-0.33		-0.21	-0.156667
SPL2YMR125W						0.78	0.8	0.61	0.73	0.71	0.28	-0.01	0.01	0.2475
YBR168W	YBR168W	PEX32	peroxisome organization	molecular_function	membrane; integral component of peroxisomal membrane; integral component of membrane; peroxisome; peroxisomal membrane	0.96	0.81	0.42	0.73	0.23	0	-0.11	-0.08	0.01
YDR387C	YDR387C		transport; transmembrane transport; carbohydrate transport	substrate-specific transmembrane transporter activity; transmembrane transporter activity; transporter activity	membrane; integral component of membrane	0.15	0.7	1.34	0.73	-0.08	0.14	-0.23	-0.11	-0.07
YGR142W	YGR142W	BTN2	protein folding; intracellular protein transport; amino acid transport; retrograde transport, endosome to Golgi; regulation of pH; protein localization to nucleus	SNARE binding; chaperone binding	endosome; nucleus; late endosome; cytosol; cytoplasm; perinuclear region of cytoplasm	0.47	1.13	0.59	0.73	0.65	0.85	0.6	0.49	0.6475
YJR039W	YJR039W		biological_process	molecular_function	mitochondrion	-0.09	1.34	0.94	0.73	0.03	0.08	-0.05	-0.34	-0.07
YIR001C	YIR001C	SGN1	mRNA metabolic process	poly(A) binding; RNA binding; nucleotide binding; nucleic acid binding	cytoplasm	1.27	0.28	0.64	0.73	-0.3	-0.74	-0.72	-0.49	-0.5625
YLR070C	YLR070C	XYL2	xylulose biosynthetic process; carbohydrate metabolic process; D-xylose metabolic process; L-arabinose catabolic process to xylulose 5-phosphate; oxidation-reduction process	metal ion binding; zinc ion binding; D-xylulose reductase activity; oxidoreductase activity	cellular_component	0.43	0.84	0.91	0.726667	-0.01	-0.5	0.03	0.23	-0.0625
YCRX15W						0.76	1.36	0.06	0.726667	0.01	0.16	-0.17	-0.13	-0.0325
YGL093W	YGL093W	SPC105	protein localization to kinetochore; mitotic spindle assembly checkpoint; sister chromatid biorientation; microtubule nucleation	structural constituent of cytoskeleton; microtubule binding	cytoskeleton; membrane; nucleus; nuclear membrane; spindle pole body; chromosome; chromosome, centromeric region; cytoplasm; condensed nuclear chromosome kinetochore; condensed chromosome kinetochore; kinetochore; mitochondrion	0.21	0.92	1.05	0.726667	0.11	0.23	0.28	0.2	0.205
YJR102C	YJR102C	VPS25	transport; protein targeting to vacuole; negative regulation of transcription from RNA polymerase II promoter by glucose; protein transport; ubiquitin-dependent protein catabolic process via the multivesicular body sorting pathway	structural molecule activity	endosome; membrane; endosome membrane; cytoplasm; ESCRT II complex	0.05	1.59	0.54	0.726667	-0.34	0.14	-0.23	-0.17	-0.15
YJR159W	YJR159W	SOR1	oxidation-reduction process; hexose metabolic process	L-iditol 2-dehydrogenase activity; metal ion binding; zinc ion binding; oxidoreductase activity	cellular_component	0.65	0.99	0.54	0.726667	0.11	0.12	-0.06	0.17	0.085
YDR323C	YDR323C	PEP7	Golgi to vacuole transport; vesicle fusion; Golgi to endosome transport; vacuole inheritance; vesicle docking involved in exocytosis	metal ion binding; phosphatidylinositol-3-phosphate binding	membrane; vacuolar membrane; nucleus; cytoplasmic side of endosome membrane; cytoplasm; vacuole	0.39	1.16	0.63	0.726667	0.19	0.2	2.3	0.84	0.8825
YKL174C	YKL174C	TPO5	transport; polyamine transport; transmembrane transport; amino acid transport; amino acid transmembrane transport	polyamine transmembrane transporter activity; amino acid transmembrane transporter activity	membrane; Golgi apparatus; integral component of membrane; Golgi membrane	0.25	1.22	0.71	0.726667	-0.44	-0.65	-0.73	-0.72	-0.635
YAL048C	YAL048C	GEM1	phospholipid homeostasis; cellular homeostasis; mitochondrion inheritance; metabolic process; GTP catabolic process; small GTPase mediated signal transduction; regulation of mitochondrion organization	metal ion binding; hydrolase activity; nucleotide binding; calcium ion binding; GTP binding; GTPase activity	membrane; ERMES complex; integral component of membrane; intracellular; mitochondrion; mitochondrial outer membrane		0.52	0.93	0.725	-0.04	-0.03	-0.51	-0.25	-0.2075
YGR243W	YGR243W	MPC3	transport; mitochondrial pyruvate transport	pyruvate transmembrane transporter activity	membrane; mitochondrial inner membrane; integral component of membrane; mitochondrion; mitochondrial membrane	1.35	0.1		0.725	0.38	0.11	-0.1	0.2	0.1475
Q0090						1.08	0.54	0.55	0.723333	0.27	0.18	0.43	-0.02	0.215
YLR316C	YLR316C	TAD3	tRNA modification; tRNA processing	hydrolase activity; zinc ion binding; catalytic activity; tRNA-specific adenosine deaminase activity	nucleus; cytoplasm	0.3	1.58	0.29	0.723333	0.52	0.44	0.36	0.16	0.37
YPR007C	YPR007C	REC8	synaptonemal complex assembly; meiotic sister chromatid cohesion; protein localization to chromosome, centromeric region; reciprocal meiotic recombination; chromosome segregation; meiotic cell cycle	molecular_function	nucleus; condensed nuclear chromosome; condensed nuclear chromosome, centromeric region; chromosome; chromosome, centromeric region	0.8	0.7	0.67	0.723333	0.28	0.02	-0.38	-0.11	-0.0475
YEL045C	YEL045C					0.61	0.39	1.17	0.723333	-0.12	0.05	0.04	0.07	0.01
YFL003C	YFL003C	MSH4	meiotic mismatch repair; reciprocal meiotic recombination; meiotic cell cycle; homologous chromosome segregation; mismatch repair; chiasma assembly	DNA binding; damaged DNA binding; ATP binding; nucleotide binding; mismatched DNA binding; DNA-dependent ATPase activity	nuclear chromosome; mismatch repair complex; synaptonemal complex	0.67	1.15	0.35	0.723333	-0.04	0.03	-0.16	-0.11	-0.07
YHR033W	YHR033W		proline biosynthetic process; cellular amino acid biosynthetic process; phosphorylation; biological_process	molecular_function; RNA binding; ATP binding; nucleotide binding; kinase activity; glutamate 5-kinase activity; transferase activity	cytoplasm	0.35	0.72	1.1	0.723333	0.1	0.24	0.25	0.11	0.175
YKR061W	YKR061W	KTR2	mannosylation; cell wall mannoprotein biosynthetic process; protein glycosylation; protein N-linked glycosylation	transferase activity, transferring glycosyl groups; mannosyltransferase activity; transferase activity	membrane; Golgi apparatus; integral component of membrane; Golgi membrane	0.8	0.68	0.68	0.72	0.31	0.1	-0.14	-0.14	0.0325
SPL2YNL312W						1.03	0.56	0.57	0.72	0.37	0.25	-0.1	0.02	0.135
SPL2YGL137W						0.53	1.18	0.45	0.72	1.05	0.28	-0.18	0.23	0.345
SPL2YDR305C						1.09	-0.16	1.23	0.72	0.3	0.2	0.14	0.08	0.18
YCR038C	YCR038C	BUD5	bipolar cellular bud site selection; small GTPase mediated signal transduction; positive regulation of GTPase activity; regulation of small GTPase mediated signal transduction; axial cellular bud site selection	Ras guanyl-nucleotide exchange factor activity; guanyl-nucleotide exchange factor activity	cell cortex; intracellular; incipient cellular bud site; cytoplasm; cellular bud neck	0.24	0.68	1.24	0.72	0.19	0.22	-0.06	-0.03	0.08
YJL104W	YJL104W	PAM16	transport; protein transport; protein import into mitochondrial matrix	protein domain specific binding	membrane; mitochondrial inner membrane presequence translocase complex; mitochondrial inner membrane; mitochondrion; presequence translocase-associated import motor	0.87	1.67	-0.38	0.72	-0.09	0.01	0.16	-0.07	0.0025
YKR103W	YKR103W	NFT1	transport; transmembrane transport; ATP catabolic process	ATP binding; nucleotide binding; ATPase activity, coupled to transmembrane movement of substances; ATPase activity	membrane; fungal-type vacuole membrane; integral component of membrane	0.95		0.49	0.72	0.19	-0.05	-0.52	-0.32	-0.175
YGR015C	YGR015C		metabolic process; biological_process	molecular_function; hydrolase activity	mitochondrion		0.96	0.48	0.72	0.12	-0.03	0.07	0.29	0.1125
YLR453C	YLR453C	RIF2	telomere capping; telomere maintenance via telomerase	telomeric DNA binding	chromosome, telomeric region; nucleus; nuclear chromosome, telomeric region; chromosome; telosome	0.65	1.17	0.34	0.72	0.42	-0.04	0.09	-0.07	0.1
YNL200C	YNL200C		nicotinamide nucleotide metabolic process	metal ion binding; isomerase activity; nucleotide binding; NADHX epimerase activity	mitochondrion; cytoplasm	0.13	0.15	1.87	0.716667	0.32	0.58	0.46	0.44	0.45
YLL063C	YLL063C	AYT1	mycotoxin catabolic process	transferase activity, transferring acyl groups; transferase activity; transferase activity, transferring acyl groups other than amino-acyl groups; trichothecene 3-O-acetyltransferase activity	cellular_component	0.84	1.02	0.29	0.716667	-0.21	-0.14	-0.06	-0.21	-0.155
YML005W	YML005W	TRM12	tRNA methylation; wybutosine biosynthetic process; tRNA processing	transferase activity, transferring alkyl or aryl (other than methyl) groups; S-adenosylmethionine-dependent methyltransferase activity; transferase activity	cytoplasm	0.38	0.88	0.89	0.716667	-0.3	-0.41	-0.29	-0.46	-0.365
YPR015C	YPR015C		biological_process	metal ion binding; sequence-specific DNA binding; nucleic acid binding	cellular_component	0.42	0.29	1.44	0.716667	0.17	0.13	0.07	0.23	0.15
YCR075C	YCR075C	ERS1	transport; transmembrane transport; L-cystine transport	L-cystine transmembrane transporter activity	membrane; endosome membrane; vacuolar membrane; endosome; fungal-type vacuole; integral component of membrane; vacuole	0.86	0.86	0.43	0.716667	0.51	0.15	-0.18	-0.24	0.06
YGR289C	YGR289C	MAL11	transport; trehalose transport; maltose transport; disaccharide catabolic process; carbohydrate transport; transmembrane transport; maltose metabolic process	maltose:proton symporter activity; trehalose transmembrane transporter activity; symporter activity; alpha-glucoside:proton symporter activity; substrate-specific transmembrane transporter activity; transmembrane transporter activity	membrane; integral component of membrane; plasma membrane	0.24	0.7	1.21	0.716667	0.12	-0.15	-0.09	-0.2	-0.08
YGL217C	YGL217C					0.32	1.25	0.58	0.716667	0.35		-0.03	0.16	0.16
YHR057C	YHR057C	CPR2	protein folding; protein peptidyl-prolyl isomerization; biological_process	peptidyl-prolyl cis-trans isomerase activity; isomerase activity; peptide binding	cellular_component; extracellular region	1.54	0.47	0.14	0.716667	0.03	0.35	0.25	0.41	0.26
SPL2YIL106W						0.68		0.75	0.715	0.51	0.03	0.27	0.32	0.2825
YLL001W	YLL001W	DNM1	peroxisome organization; metabolic process; GTP catabolic process; mitochondrion localization; protein homooligomerization; mitochondrion organization; mitochondrion inheritance; peroxisome fission; mitochondrial fission; chronological cell aging	hydrolase activity; nucleotide binding; identical protein binding; GTP binding; protein homodimerization activity; GTPase activity	membrane; mitochondrial outer membrane; mitochondrion; peroxisome	0.58	1.34	0.22	0.713333	0.24	0.03	-0.12	0	0.0375
YOR071C	YOR071C	NRT1	transport; thiamine transport; nucleobase transport; nicotinamide riboside transport	nucleobase transmembrane transporter activity; nicotinamide riboside transmembrane transporter activity; transporter activity	membrane; integral component of membrane; plasma membrane	0.34	1.3	0.5	0.713333	0.12		-0.67	-0.51	-0.353333
YBL085W	YBL085W	BOI1	budding cell apical bud growth; cytokinesis, completion of separation	phospholipid binding	site of polarized growth; mating projection tip; plasma membrane; cytoplasm; cellular bud neck; cellular bud	0.33	0.97	0.84	0.713333	0.15	-0.18	-0.19	-0.2	-0.105
SPL2YDL137W						1.22	0.37	0.55	0.713333	0.6	0.41	0.16	0.29	0.365
YLR047C	YLR047C	FRE8	iron ion homeostasis; cellular metal ion homeostasis; oxidation-reduction process; ion transport	oxidoreductase activity, oxidizing metal ions; ferric-chelate reductase activity; oxidoreductase activity	membrane; fungal-type vacuole membrane; integral component of membrane	1.34	0.62	0.17	0.71	0.13	-0.08	-0.67	-0.31	-0.2325
YLR311C	YLR311C					0.47	0.95		0.71	0.39	1.02	-0.12	0.06	0.3375
YML013W	YML013W	UBX2	proteasome-mediated ubiquitin-dependent protein catabolic process; ER-associated ubiquitin-dependent protein catabolic process; lipid particle organization	protein binding, bridging	membrane; endoplasmic reticulum; Hrd1p ubiquitin ligase ERAD-L complex; mitochondrial outer membrane; integral component of plasma membrane; lipid particle; integral component of endoplasmic reticulum membrane; integral component of membrane; Doa10p ubiquitin ligase complex; endoplasmic reticulum membrane	0.44	0.71	0.98	0.71	-0.05	-0.22	-0.2	0.01	-0.115
YPR005C	YPR005C	HAL1	positive regulation of transcription from RNA polymerase II promoter; response to salt stress	molecular_function	cytoplasm	0.5	0.47	1.16	0.71	0.06	-0.21	0.04	-0.09	-0.05
SPL2YNL044W						0.95	0.68	0.5	0.71	0.48	0.33	-0.27	0.09	0.1575
YBL019W	YBL019W	APN2	base-excision repair; DNA repair; nucleic acid phosphodiester bond hydrolysis; DNA catabolic process, endonucleolytic; cellular response to DNA damage stimulus	DNA binding; DNA-(apurinic or apyrimidinic site) lyase activity; nuclease activity; lyase activity; metal ion binding; phosphoric diester hydrolase activity; double-stranded DNA 3'-5' exodeoxyribonuclease activity; zinc ion binding; endonuclease activity	nucleus; intracellular	0.23	1.27	0.63	0.71	0.23	-0.11		-0.02	0.0333333
YJL027C	YJL027C		biological_process	molecular_function	cellular_component	0.71			0.71	0.27	0.11	-0.36	-0.04	-0.005
YIL102C	YIL102C		biological_process	molecular_function	cellular_component	0.64	0.78		0.71	-0.03	0.04	-0.25	-0.34	-0.145
YKL089W	YKL089W	MIF2	mitotic spindle organization in nucleus; chromosome segregation; cell division; cell cycle; mitotic nuclear division; kinetochore assembly	DNA binding; centromeric DNA binding	nucleus; condensed nuclear chromosome, centromeric region; chromosome; kinetochore; chromosome, centromeric region; nuclear MIS12/MIND complex	0.74		0.68	0.71	0.27	0.39	0.3	0.18	0.285
YKR069W	YKR069W	MET1	sulfate assimilation; cellular amino acid biosynthetic process; metabolic process; siroheme biosynthetic process; methylation; oxidation-reduction process; methionine biosynthetic process; porphyrin-containing compound biosynthetic process	methyltransferase activity; precorrin-2 dehydrogenase activity; transferase activity; uroporphyrin-III C-methyltransferase activity	intracellular	0.76	1.14	0.22	0.706667		-0.13	0.1	0.16	0.0433333
YLR365W	YLR365W					0.89	1.21	0.02	0.706667	-0.1	0.13	-0.28	-0.23	-0.12
YPL223C	YPL223C	GRE1	biological_process	molecular_function	cytoplasm	0.45	0.95	0.72	0.706667	0.01	0.01	-0.07	-0.03	-0.02
YPR200C	YPR200C	ARR2	response to arsenic-containing substance	arsenate reductase activity	cellular_component	0.67	1.28	0.17	0.706667	0.05	0.07	-0.21	0.13	0.01
YCL066W	YCL066W	HMLALPHA1	positive regulation of mating-type specific transcription, DNA-templated; regulation of transcription from RNA polymerase II promoter; regulation of transcription, DNA-templated; transcription, DNA-templated; regulation of mating-type specific transcription, DNA-templated	mating pheromone activity; DNA binding; transcription coactivator activity; sequence-specific DNA binding; DNA binding, bending	nucleus	0.75	1.06	0.31	0.706667	0.3	0.11	-0.07	0	0.085
YJR035W	YJR035W	RAD26	DNA repair; histone H2A-H2B dimer displacement; transcription-coupled nucleotide-excision repair; cellular response to DNA damage stimulus; nucleotide-excision repair	DNA binding; hydrolase activity; ATP binding; nucleotide binding; DNA-dependent ATPase activity; helicase activity	nucleus; cytoplasm	0.26	0.99	0.87	0.706667	-0.09	-0.13	0.1	-0.32	-0.11
YIR016W	YIR016W		biological_process	molecular_function; ATP binding; nucleotide binding	cellular_component	0.81	0.79	0.52	0.706667	0.33	0.99	0.42	0.23	0.4925
YAR029W	YAR029W		biological_process	molecular_function	membrane; cytoplasm		1.29	0.12	0.705	-0.23	-0.08		-0.27	-0.193333
YPR066W	YPR066W	UBA3	protein neddylation; cellular protein modification process	small protein activating enzyme activity; NEDD8 activating enzyme activity; ATP binding; nucleotide binding; acid-amino acid ligase activity; catalytic activity; ligase activity	cytoplasm	0.62	1.1	0.39	0.703333	0.32	0.17	-0.05	0.18	0.155
YDR466W	YDR466W	PKH3	phosphorylation; MAPK cascade involved in cell wall organization or biogenesis; protein phosphorylation	ATP binding; protein serine/threonine kinase activity; kinase activity; nucleotide binding; protein kinase activity; transferase activity; transferase activity, transferring phosphorus-containing groups	cellular_component	0.59	0.74	0.78	0.703333	-0.04	-0.04	-0.43	-0.12	-0.1575
YHR168W	YHR168W	MTG2	GTP catabolic process; cytoplasmic translation; translation	ribosome binding; magnesium ion binding; nucleotide binding; GTP binding; GTPase activity	membrane; extrinsic component of membrane; mitochondrial inner membrane; mitochondrion	0.35	1.08	0.68	0.703333	-0.23	-0.22	-0.36	-0.11	-0.23
YBR258C	YBR258C	SHG1	histone H3-K4 methylation	histone methyltransferase activity (H3-K4 specific)	Set1C/COMPASS complex; nucleus	1.08	-0.13	1.16	0.703333	0	0.02	-0.27	0.01	-0.06
YDR003W	YDR003W	RCR2	vesicle-mediated transport	molecular_function	membrane; fungal-type vacuole; integral component of membrane; vesicle; cytoplasm	1.01	0.58	0.52	0.703333	0.1	0.43	0.3	-0.05	0.195
YFL013C	YFL013C	IES1	nucleosome mobilization; regulation of transcription, DNA-templated; transcription, DNA-templated	molecular_function	nucleus; cytosol; Ino80 complex	0.61	0.86	0.64	0.703333	-0.37	-0.34	-0.33	-0.16	-0.3
YGR226C	YGR226C					0.55	1.17	0.39	0.703333	0.52	0.36	0.63	0.11	0.405
YOR379C	YOR379C					0.31	0.51	1.28	0.7	-0.15	-0.1	-0.36	0.2	-0.1025
YPR117W	YPR117W		biological_process	molecular_function	membrane; cellular_component; integral component of membrane	0.92	0.53	0.65	0.7	0.16	-0.02	-0.32	-0.1	-0.07
Q0075	Q0075	AI5_BETA	nucleic acid phosphodiester bond hydrolysis; biological_process; intron homing	molecular_function; DNA binding; hydrolase activity; endonuclease activity; nuclease activity	mitochondrion	0.76	0.54	0.8	0.7	0.62	0.22	0.66	0.22	0.43
YBL013W	YBL013W	FMT1	translational initiation; conversion of methionyl-tRNA to N-formyl-methionyl-tRNA; biosynthetic process; translation	hydroxymethyl-, formyl- and related transferase activity; transferase activity; methionyl-tRNA formyltransferase activity	mitochondrion	0.55	0.89	0.66	0.7	0.64	0.28	0	0.13	0.2625
YJL129C	YJL129C	TRK1	transport; potassium ion transport; transmembrane transport; cellular potassium ion homeostasis; cation transport; potassium ion transmembrane transport; ion transport	cation transmembrane transporter activity; potassium ion transmembrane transporter activity	membrane; membrane raft; integral component of membrane; plasma membrane	0.6	0.82	0.68	0.7	-0.21	-0.34	-0.61	-0.13	-0.3225
YDR230W	YDR230W					0.76	1.1	0.24	0.7	0.43	0.6	0.49	0.18	0.425
YGL090W	YGL090W	LIF1	double-strand break repair; DNA repair; cellular response to DNA damage stimulus; double-strand break repair via nonhomologous end joining; DNA recombination	DNA binding; chromatin binding	nucleus; DNA ligase IV complex; cytoplasm; nuclear chromatin	0.26	1.23	0.61	0.7	0.15	0.19	-0.09	0.15	0.1
YCL002C	YCL002C		biological_process	molecular_function	membrane; integral component of membrane		0.93	0.47	0.7	-0.13	0.24	-0.13	0.06	0.01
YJR158W	YJR158W	HXT16	transport; carbohydrate transport; transmembrane transport; hexose transport	fructose transmembrane transporter activity; mannose transmembrane transporter activity; glucose transmembrane transporter activity; transporter activity; substrate-specific transmembrane transporter activity; transmembrane transporter activity	membrane; integral component of membrane; plasma membrane	0.41	0.99		0.7	0.04	0.11	-0.53	0.07	-0.0775
IYHRCDELTA14-C						0.59	0.3	1.21	0.7	-0.75	-0.24		-0.26	-0.416667
YLR009W	YLR009W	RLP24	ribosome biogenesis; assembly of large subunit precursor of preribosome; ribosomal large subunit biogenesis	ATPase activator activity	nucleus; nucleolus; preribosome, large subunit precursor; cytoplasm	0.71	0.88	0.51	0.7	0.06	-0.27	-0.26	-0.21	-0.17
YCR079W	YCR079W	PTC6	protein dephosphorylation; positive regulation of catalytic activity; macroautophagy; mitochondrion degradation	hydrolase activity; phosphoprotein phosphatase activity; catalytic activity; [pyruvate dehydrogenase (lipoamide)] phosphatase activity; protein serine/threonine phosphatase activity	mitochondrial matrix; mitochondrial intermembrane space; mitochondrion	1.23	0.61	0.26	0.7	-0.01	0.18	-0.06	0.18	0.0725
YDR324C	YDR324C	UTP4	maturation of SSU-rRNA from tricistronic rRNA transcript (SSU-rRNA, 5.8S rRNA, LSU-rRNA); ribosome biogenesis; positive regulation of transcription from RNA polymerase I promoter; transcription, DNA-templated; rRNA processing	molecular_function	90S preribosome; nucleus; small-subunit processome; nucleolus; ribonucleoprotein complex; t-UTP complex	0.59	1.17	0.34	0.7	0.11	0.02	0.34	0.3	0.1925
YGL128C	YGL128C	CWC23	mRNA processing; RNA splicing; spliceosomal complex disassembly	molecular_function	U2-type spliceosomal complex; nucleus; spliceosomal complex; cytoplasm	0.83	0.3	0.97	0.7	-0.14	0.07	-0.3	0	-0.0925
YLR148W	YLR148W	PEP3	transport; Golgi to endosome transport; vesicle docking involved in exocytosis; late endosome to vacuole transport; vacuole fusion, non-autophagic; vesicle-mediated transport; intracellular protein transport; regulation of SNARE complex assembly; protein transport; regulation of vacuole fusion, non-autophagic	metal ion binding; protein binding, bridging; zinc ion binding; phosphatidylinositol binding	membrane; vacuolar membrane; fungal-type vacuole membrane; HOPS complex; extrinsic component of vacuolar membrane; CORVET complex; vacuole	0.44	1.27	0.38	0.696667	-0.39	-0.7	-0.93	-0.42	-0.61
SPL2YFL034C-B						0.74	0.89	0.46	0.696667	0.77	0.13	-0.12	0.39	0.2925
Q0070	Q0070	AI5_ALPHA	mRNA processing; movement of group I intron; aerobic respiration; oxidation-reduction process; intron homing; hydrogen ion transmembrane transport; nucleic acid phosphodiester bond hydrolysis; RNA splicing	electron carrier activity; heme binding; hydrolase activity; cytochrome-c oxidase activity; iron ion binding; endonuclease activity; nuclease activity	membrane; integral component of membrane; mitochondrion	0.54	0.52	1.03	0.696667	0.92	0.4	0.39	0.41	0.53
YJL070C	YJL070C		biological_process	molecular_function; AMP deaminase activity	mitochondrion; cytoplasm	0.77	0.25	1.07	0.696667	-0.05	-0.1	-0.17	-0.19	-0.1275
YFL059W	YFL059W	SNZ3	metabolic process; pyridoxal phosphate biosynthetic process; pyridoxine biosynthetic process	GMP synthase (glutamine-hydrolyzing) activity; catalytic activity	cellular_component	0.35	1.26	0.48	0.696667	-0.05			0.69	0.32
YLR266C	YLR266C	PDR8	regulation of transcription, DNA-templated; positive regulation of transcription from RNA polymerase II promoter in response to stress; transcription, DNA-templated; transcription from RNA polymerase II promoter	RNA polymerase II core promoter proximal region sequence-specific DNA binding; metal ion binding; DNA binding; sequence-specific DNA binding RNA polymerase II transcription factor activity; zinc ion binding; sequence-specific DNA binding	nucleus; cytoplasm	0.88		0.51	0.695	0.04	0.11	-0.49	-0.26	-0.15
YGR219W	YGR219W					0.84	0.55		0.695	0.39	0.02	0.01	-0.24	0.045
YNL210W	YNL210W	MER1	positive regulation of mRNA splicing, via spliceosome; reciprocal meiotic recombination; meiotic cell cycle	mRNA binding; RNA binding	U1 snRNP; nucleus	0.43	0.74	0.91	0.693333	0.03	0.03	-0.1	-0.04	-0.02
YNL057W	YNL057W					0.69	0.71	0.68	0.693333	-0.01	-0.18	-0.19	0.01	-0.0925
YPL280W	YPL280W	HSP32	proteolysis; cellular response to nutrient levels	peptidase activity; hydrolase activity; cysteine-type peptidase activity; unfolded protein binding	cytoplasmic stress granule; cytoplasmic mRNA processing body	0.17	-0.41	2.32	0.693333	0.02	-0.11	0.03	0.27	0.0525
YBR166C	YBR166C	TYR1	cellular amino acid biosynthetic process; tyrosine biosynthetic process; aromatic amino acid family biosynthetic process; oxidation-reduction process; tyrosine metabolic process	prephenate dehydrogenase activity; prephenate dehydrogenase (NADP+) activity; oxidoreductase activity	cytoplasm	0.98	0.49	0.61	0.693333	0.24	0.39	0.2	-0.06	0.1925
YDR231C	YDR231C	COX20	mitochondrial respiratory chain complex IV assembly; protein processing; aerobic respiration	unfolded protein binding	membrane; mitochondrial inner membrane; integral component of membrane; mitochondrion	0.71	0.64	0.73	0.693333	0.56	0.83	0.53	0.58	0.625
YER164W	YER164W	CHD1	nucleosome organization; regulation of transcription, DNA-templated; negative regulation of histone H3-K14 acetylation; termination of RNA polymerase II transcription; negative regulation of histone exchange; transcription elongation from RNA polymerase II promoter; regulation of chromatin organization; ATP-dependent chromatin remodeling; chromatin modification; termination of RNA polymerase I tr…	DNA binding; rDNA binding; ATP binding; chromatin DNA binding; helicase activity; methylated histone binding; nucleosome-dependent ATPase activity; hydrolase activity; nucleotide binding; DNA-dependent ATPase activity	SAGA complex; nucleus; SLIK (SAGA-like) complex; mitochondrion; nuclear chromatin; nucleolar chromatin	0.53	0.37	1.18	0.693333	0.03	-0.27	0.05	0.12	-0.0175
YHL026C	YHL026C		biological_process	molecular_function	cellular_component; membrane; integral component of membrane	0.38	1.05	0.65	0.693333	-0.08	0.44	0.54	0.27	0.2925
YNR056C	YNR056C	BIO5	transport; vitamin transport; amino acid transmembrane transport; biotin biosynthetic process	transmembrane transporter activity; amino acid transmembrane transporter activity	membrane; integral component of membrane; plasma membrane	0.58	1.06	0.43	0.69	0.14	0.06	-0.1	0.21	0.0775
YJL145W	YJL145W	SFH5	transport; regulation of exocytosis; regulation of establishment of cell polarity; Golgi to plasma membrane protein transport; phosphatidylinositol metabolic process; lipid transport; phospholipid transport	phosphatidylinositol transporter activity; phosphatidylcholine transporter activity	intracellular membrane-bounded organelle; membrane; nucleus; endoplasmic reticulum; organelle membrane; cell periphery; cytoplasm; cortical endoplasmic reticulum; cytosol; endoplasmic reticulum membrane; plasma membrane	0.69	0.05	1.33	0.69	0.06	0.22	0.4	0.22	0.225
YDR506C	YDR506C	GMC1	transport; iron ion homeostasis; meiotic nuclear division; meiotic cell cycle; synaptonemal complex organization; ion transport; oxidation-reduction process	molecular_function; metal ion binding; copper ion binding; oxidoreductase activity	cellular_component	0.04		1.34	0.69	0.19	0.08	-0.18	-0.14	-0.0125
YML107C	YML107C	PML39	maintenance of RNA location; transport; mRNA transport	molecular_function; zinc ion binding	ribosome; membrane; nuclear pore; nucleus; nuclear membrane	0.44	0.99	0.64	0.69	-0.14	-0.19	-0.32	-0.29	-0.235
YMR144W	YMR144W		biological_process	molecular_function	nucleus	0.64	1.16	0.27	0.69	0.53	1.33	0.69	0.65	0.8
YAR037W						0.69			0.69	-0.15	-0.13	0.06	-0.04	-0.065
YCR013C	YCR013C					-0.13	1.51		0.69	0.15	0.47	0.32	0.17	0.2775
YJL057C	YJL057C	IKS1	phosphorylation; protein phosphorylation	ATP binding; protein serine/threonine kinase activity; protein kinase activity; nucleotide binding; kinase activity; transferase activity; transferase activity, transferring phosphorus-containing groups	cellular_component	0.74		0.64	0.69	0.36	0.52	-0.11	0.03	0.2
YGR263C	YGR263C	SAY1	sterol deacetylation; sterol metabolic process; response to toxic substance	steryl deacetylase activity; hydrolase activity	endoplasmic reticulum lumen; membrane; endoplasmic reticulum; lipid particle; integral component of membrane; endoplasmic reticulum membrane	0.35	0.97	0.75	0.69	-0.1	-0.05	-0.48	-0.24	-0.2175
YGR021W	YGR021W		biological_process	molecular_function	mitochondrion	1.14	0.59	0.34	0.69	0.44	0.51	0.41	0.43	0.4475
YJR022W	YJR022W	LSM8	mRNA processing; mRNA splicing, via spliceosome; RNA splicing; rRNA processing; tRNA processing	RNA binding	nucleus; nucleolus; spliceosomal complex; U6 snRNP; ribonucleoprotein complex; cytoplasm; U4/U6 x U5 tri-snRNP complex	0.61	1.5	-0.04	0.69	0.06	0.12	-0.15	0.09	0.03
YHR116W	YHR116W	COX23	mitochondrial respiratory chain complex assembly	molecular_function	mitochondrial intermembrane space; mitochondrion; cytoplasm	0.67	1.06	0.34	0.69	0.34	0.34	0	0.27	0.2375
YIL163C	YIL163C		biological_process	molecular_function	cellular_component		1.72	-0.34	0.69	0.54	0.49	-0.01	-0.1	0.23
YLR227C	YLR227C	ADY4	sporulation resulting in formation of a cellular spore; cell division; meiotic cell cycle; cell cycle	structural molecule activity	cytoskeleton; spindle pole body; cytoplasm	0.88	1	0.18	0.686667	-0.16	-0.14	0.16		-0.0466667
SPL2YER179W						0.68	0.57	0.81	0.686667	0.74		0.24	0.45	0.476667
YDR270W	YDR270W	CCC2	cellular iron ion homeostasis; transport; transmembrane transport; metabolic process; cation transport; metal ion transport; ion transport; copper ion transport; copper ion export	metal ion binding; ATP binding; hydrolase activity; nucleotide binding; copper ion binding; cation-transporting ATPase activity	membrane; trans-Golgi network transport vesicle membrane; Golgi apparatus; integral component of membrane	0.67	1.09	0.3	0.686667	-0.11	-0.54	0.02	0.43	-0.05
YDR334W	YDR334W	SWR1	chromatin remodeling; regulation of transcription, DNA-templated; histone exchange; transcription, DNA-templated; chromatin modification	DNA binding; ATP binding; hydrolase activity; nucleotide binding; helicase activity; structural molecule activity	Swr1 complex; nucleus; cytosol	0.49	1.12	0.45	0.686667	0.28	-0.08	0.28	0.11	0.1475
YDR191W	YDR191W	HST4	regulation of transcription, DNA-templated; short-chain fatty acid metabolic process; transcription, DNA-templated; histone deacetylation; chromatin silencing at telomere	metal ion binding; NAD+ binding; hydrolase activity; NAD-dependent histone deacetylase activity	nucleus; cytoplasm	0.5	1.19	0.37	0.686667	0.39	-0.06	0.11		0.146667
YDR252W	YDR252W	BTT1	'de novo' cotranslational protein folding; transport; regulation of transcription, DNA-templated; posttranslational protein targeting to membrane; transcription, DNA-templated; protein transport	unfolded protein binding	nucleus; nascent polypeptide-associated complex; cytoplasm; CCR4-NOT core complex	0.23	1.51	0.32	0.686667	0.15	-0.51	-0.24	-0.02	-0.155
YGL086W	YGL086W	MAD1	negative regulation of protein import into nucleus during spindle assembly checkpoint; mitotic DNA integrity checkpoint; mitotic spindle assembly checkpoint; mitotic nuclear division; nucleocytoplasmic transport; cell division; cell cycle; activation of mitotic cell cycle spindle assembly checkpoint	molecular_function	nucleus; nuclear pore; kinetochore	0.8	0.36	0.9	0.686667	0.2	0.23	-0.02	0.08	0.1225
YGR138C	YGR138C	TPO2	transport; transmembrane transport; spermine transport	spermine transmembrane transporter activity; antiporter activity	membrane; fungal-type vacuole membrane; integral component of membrane; plasma membrane	1.08	0.37	0.61	0.686667	0.59	0.69	-0.02	0.25	0.3775
YHR159W	YHR159W	TDA11	biological_process	molecular_function	cytoplasm	0.31	1.37	0.38	0.686667	0.58	0.33	0.33	0.57	0.4525
YHL005C	YHL005C					0.18	1.62	0.26	0.686667	0.51	0.54	-0.14	0.08	0.2475
YKL050C	YKL050C		biological_process	molecular_function	cellular_component	0.29	1.34	0.43	0.686667	0.39	0.14	-0.13	0.29	0.1725
IYPR178W						0.31	1.36	0.38	0.683333		-0.07	0.46	0.25	0.213333
YJL142C	YJL142C	IRC9				0.88	1.01	0.16	0.683333	-0.04	0.5	-0.22	0.15	0.0975
YFL012W	YFL012W		biological_process	molecular_function	cellular_component	0.56	0.85	0.64	0.683333	0.06		-0.37	0.24	-0.0233333
SPL2YDR092W						0.93	0.39	0.73	0.683333	-0.05	-0.47	0.11	-0.39	-0.2
YBR190W	YBR190W					0.9	0.79	0.36	0.683333	0.33	0.03	-0.61	-0.4	-0.1625
YDR137W	YDR137W	RGP1	cell division; retrograde transport, endosome to Golgi; positive regulation of GTPase activity; cell cycle; mitotic nuclear division	guanyl-nucleotide exchange factor activity	Golgi apparatus; Ric1p-Rgp1p complex; Golgi membrane; guanyl-nucleotide exchange factor complex	0.56	0.3	1.19	0.683333	0.07	0.15	-0.23	-0.06	-0.0175
YIL073C	YIL073C	SPO22	sporulation resulting in formation of a cellular spore; meiotic cell cycle; regulation of synaptonemal complex assembly; positive regulation of protein sumoylation	molecular_function	nucleus; condensed nuclear chromosome	0.33	0.88	0.84	0.683333	0.24	-0.09	-0.23	0.31	0.0575
IYPR198W-1						-0.26	1.18	1.12	0.68		0.01	-0.4	-0.13	-0.173333
YPL003W	YPL003W	ULA1	protein neddylation	ATP binding; NEDD8 activating enzyme activity; nucleotide binding	cellular_component	0.64	0.68	0.72	0.68	0.14	0.36	0.36	0.1	0.24
YER049W	YER049W	TPA1	DNA dealkylation involved in DNA repair; translational termination; oxidative demethylation; nuclear-transcribed mRNA catabolic process, deadenylation-dependent decay; oxidation-reduction process	poly(A) binding; iron ion binding; dioxygenase activity; L-ascorbic acid binding; oxidative DNA demethylase activity; metal ion binding; oxidoreductase activity, acting on paired donors, with incorporation or reduction of molecular oxygen; oxidoreductase activity, acting on paired donors, with incorporation or reduction of molecular oxygen, 2-oxoglutarate as one donor, and incorporation of one at…	nucleus	-0.19	1.55		0.68	0.07	0.09	0.14	0.16	0.115
YJL067W	YJL067W					0.92	1.13	-0.01	0.68	0.35	0.02	0.01	-0.03	0.0875
YHR002W	YHR002W	LEU5	transport; transmembrane transport; coenzyme A transport	coenzyme A transmembrane transporter activity	membrane; mitochondrial inner membrane; integral component of membrane; mitochondrion	0.01	0.65	1.38	0.68	0.24	0.61	-0.08	0.11	0.22
YHR140W	YHR140W		biological_process	molecular_function	membrane; endoplasmic reticulum; integral component of membrane; endoplasmic reticulum membrane; cytoplasm	0.13	0.9	1.01	0.68	0.24	0.08	-0.44	-0.19	-0.0775
YKL095W	YKL095W	YJU2	generation of catalytic spliceosome for first transesterification step	first spliceosomal transesterification activity	nucleus; U2-type catalytic step 1 spliceosome	1.05		0.31	0.68	-0.15	-0.27	-0.21	-0.24	-0.2175
YLR400W	YLR400W					0.73	0.63		0.68	-0.01	-0.03	-0.24	0.01	-0.0675
SPL2YML067C						1.61	-0.48	0.9	0.676667	0.31	0.6	1.19	0.72	0.705
YGL074C	YGL074C					0.54	1.03	0.46	0.676667	0.04	0.01	-0.18	-0.02	-0.0375
YGL024W	YGL024W					0.7	1.06	0.27	0.676667	0.01	-0.27	-0.23	-0.17	-0.165
YIR002C	YIR002C	MPH1	DNA replication, Okazaki fragment processing; DNA repair; recombinational repair; negative regulation of strand invasion; interstrand cross-link repair; cellular response to DNA damage stimulus	DNA binding; ATP binding; flap-structured DNA binding; hydrolase activity; nucleotide binding; 3'-5' DNA helicase activity; helicase activity	nucleus	0.81	0.22	1	0.676667	0.12	0.02	0.01	0.22	0.0925
YLR458W	YLR458W					0.57	1.19	0.27	0.676667	0.02	-0.01	-0.15	-0.05	-0.0475
YER181C	YER181C					0.87	1.47	-0.31	0.676667	-1.15	0.07	-0.42	-0.46	-0.49
YKL131W	YKL131W					0.48	0.92	0.63	0.676667	0.28	0.2	-0.02	0.27	0.1825
YCRX18C							-0.21	1.56	0.675	0.28	-0.26	-0.99	-0.49	-0.365
YLR288C	YLR288C	MEC3	telomere maintenance via recombination; DNA repair; DNA damage checkpoint; cellular response to DNA damage stimulus; DNA metabolic process; chromatin silencing at telomere; cell cycle	DNA binding	nucleus; checkpoint clamp complex	0.33	0.67	1.02	0.673333	0.25	-0.06	-0.06	0.01	0.035
YMR139W	YMR139W	RIM11	phosphorylation; proteolysis; ascospore formation; protein phosphorylation; cellular response to salt stress; cellular response to heat	ATP binding; protein serine/threonine kinase activity; protein kinase activity; kinase activity; nucleotide binding; transferase activity; transferase activity, transferring phosphorus-containing groups	cytoplasm	0.6	1	0.42	0.673333	0	0.14	-0.22	-0.08	-0.04
YNR075W	YNR075W	COS10	endocytosis	molecular_function	membrane; endoplasmic reticulum; nuclear envelope; integral component of membrane; cytoplasm	0.65	0.87	0.5	0.673333	-0.06	0.01	-0.26	-0.05	-0.09
YOR242C	YOR242C	SSP2	ascospore wall assembly; sporulation resulting in formation of a cellular spore; ascospore formation; protein autophosphorylation	molecular_function	spore wall; prospore membrane; ascospore wall	0.28	0.7	1.04	0.673333	0.16	-0.13	-0.3	0.1	-0.0425
YDR329C	YDR329C	PEX3	peroxisome organization; peroxisome inheritance; ER-dependent peroxisome organization; protein import into peroxisome membrane	protein binding; protein binding, bridging	integral component of peroxisomal membrane; membrane; endoplasmic reticulum; integral component of membrane; peroxisome; peroxisomal membrane	0.67	0.95	0.4	0.673333	0.1	0.06	0.67	0.62	0.3625
YDR048C	YDR048C					0.65	1.14	0.23	0.673333	0.52	0.2		0.26	0.326667
YER183C	YER183C	FAU1	folic acid-containing compound biosynthetic process	ATP binding; nucleotide binding; 5-formyltetrahydrofolate cyclo-ligase activity; ligase activity	mitochondrion	0.51	1.2	0.31	0.673333	-0.87	-0.35	-0.47	-0.89	-0.645
YFR027W	YFR027W	ECO1	internal peptidyl-lysine acetylation; DNA repair; DNA replication; chromosome organization; regulation of DNA replication; tRNA gene clustering; mitotic chromosome condensation; regulation of mitosis; double-strand break repair; telomere organization; establishment of mitotic sister chromatid cohesion; cell cycle	metal ion binding; transferase activity, transferring acyl groups; chromatin binding; transferase activity; acetyltransferase activity	nucleus; cytoplasm; nuclear replication fork; nuclear chromatin	-0.01	0.77	1.26	0.673333	0.58		0.86	0.36	0.6
YGL241W	YGL241W	KAP114	intracellular protein transport; transport; protein import into nucleus; protein transport; mRNA transport; transcription factor import into nucleus	Ran GTPase binding; protein transporter activity	nuclear pore; nucleus; integral component of membrane; cytoplasm	0.96	0.51	0.55	0.673333	-0.04		-0.57	-0.45	-0.353333
TP(AGG)C						1.26	-1.12	1.88	0.673333	0.12	0.16	0.09	0.24	0.1525
YML002W	YML002W		protein phosphorylation; biological_process	molecular_function; protein kinase activity	cellular_component	0.56	1.12	0.33	0.67	0.24	0.12	-0.43	-0.09	-0.04
YOR180C	YOR180C	DCI1	fatty acid beta-oxidation; metabolic process; fatty acid metabolic process; lipid metabolic process	isomerase activity; catalytic activity; dodecenoyl-CoA delta-isomerase activity	peroxisomal matrix; peroxisome; cytoplasm	0.54	0.8		0.67	0.7	-0.16	-0.32	0.01	0.0575
YPL257W	YPL257W		biological_process; cell cycle	molecular_function	membrane; integral component of membrane	0.04	0.92	1.05	0.67	-0.1	-0.02	-0.04	0.08	-0.02
YDR263C	YDR263C	DIN7	DNA repair; nucleic acid phosphodiester bond hydrolysis; cellular response to DNA damage stimulus	DNA binding; metal ion binding; hydrolase activity; 5'-3' exodeoxyribonuclease activity; catalytic activity; endonuclease activity; nuclease activity; hydrolase activity, acting on ester bonds	nucleus; mitochondrion	0.55	0.59	0.87	0.67	0.18	-0.08	-0.23	-0.25	-0.095
YKR040C	YKR040C					-0.19	1.4	0.8	0.67	-0.22	0.06	-0.36	0	-0.13
YAL011W	YAL011W	SWC3	chromatin remodeling; regulation of transcription, DNA-templated; histone exchange; transcription, DNA-templated; endoplasmic reticulum organization; chromatin modification	molecular_function	Swr1 complex; nucleus; mitochondrion	1.16	0.25	0.6	0.67	0.21	0.27	0.23	0.11	0.205
SPL2YBR082C						0.64	0.66	0.71	0.67	-0.01	0.32	-0.14	0.25	0.105
YDL187C	YDL187C					0.46	0.52	1.03	0.67	0.87	0.59		0.09	0.516667
YGR125W	YGR125W		sulfate transport; sulfate transmembrane transport; biological_process	molecular_function; sulfate transmembrane transporter activity	vacuolar membrane; membrane; fungal-type vacuole; integral component of membrane; vacuole	0.52	1.43	0.06	0.67	-0.32	-0.33	-0.89	-0.65	-0.5475
YIR024C	YIR024C	INA22	mitochondrial proton-transporting ATP synthase complex assembly	molecular_function	intrinsic component of mitochondrial inner membrane; mitochondrion		0.51	0.83	0.67	0.25	0.02	-0.06	-0.08	0.0325
YLL003W	YLL003W	SFI1	cell division; spindle pole body duplication; spindle assembly; G2/M transition of mitotic cell cycle; cell cycle; mitotic nuclear division	molecular_function	cytoskeleton; spindle pole; half bridge of spindle pole body; cytoplasm	0.61	1.26	0.13	0.666667	-0.03	-0.1	-0.33	-0.17	-0.1575
YCL076W	YCL076W					1.03	0.7	0.27	0.666667	0.29	0.22		0	0.17
YJL146W	YJL146W	IDS2	meiotic nuclear division	molecular_function	nucleus; cytoplasm	0.75	0.88	0.37	0.666667	-0.08	0.26	0.25	0.13	0.14
YDL079C	YDL079C	MRK1	phosphorylation; regulation of protein catabolic process; cellular response to salt stress; protein phosphorylation; cellular response to heat	ATP binding; protein serine/threonine kinase activity; kinase activity; nucleotide binding; protein kinase activity; transferase activity; transferase activity, transferring phosphorus-containing groups	cellular_component	0.51	0.66	0.83	0.666667	0.13	0.41	0.23	0.65	0.355
YEL063C	YEL063C	CAN1	transport; basic amino acid transport; transmembrane transport; amino acid transport; amino acid transmembrane transport; arginine transport	basic amino acid transmembrane transporter activity; arginine transmembrane transporter activity; amino acid transmembrane transporter activity	endosome membrane; endosome; membrane; membrane raft; integral component of membrane; mitochondrion; plasma membrane	0.79	0.6	0.61	0.666667	-0.53	-0.64	-0.72	-0.65	-0.635
YFR017C	YFR017C	IGD1	negative regulation of glycogen catabolic process; glycogen biosynthetic process	enzyme inhibitor activity	cytoplasm	0.44	0.96	0.6	0.666667	0.34	1.26	0.2	0.24	0.51
YFL020C	YFL020C	PAU5	response to stress; biological_process	molecular_function	membrane; integral component of membrane; cytoplasm	1.29	0.16	0.55	0.666667	-0.54	0.13	-0.01	0.39	-0.0075
YHR126C	YHR126C	ANS1	biological_process	structural constituent of cell wall; molecular_function	membrane; cellular_component; cell wall; anchored component of membrane; plasma membrane	0.62	0.57	0.81	0.666667	0.19	0.13	0.06	-0.05	0.0825
YHR202W	YHR202W		biological_process; nucleotide catabolic process	molecular_function; hydrolase activity	fungal-type vacuole; cytosol; vacuole	-0.1	1.31	0.79	0.666667	-0.37	-0.05	-0.57	-0.53	-0.38
YHR210C	YHR210C		carbohydrate metabolic process; biological_process	molecular_function; carbohydrate binding; isomerase activity; catalytic activity	cellular_component	0.39	0.48	1.13	0.666667	0.29	0.19	0.04	-0.07	0.1125
FRAGYER003C						-0.73	1.71	1.02	0.666667	0.18	0.3	0.16	0.29	0.2325
YOR216C	YOR216C	RUD3	transport; protein targeting to Golgi; ER to Golgi vesicle-mediated transport; vesicle-mediated transport	GTPase binding	Golgi apparatus; Golgi lumen; Golgi membrane		0.75	0.58	0.665	0.17	0.04	0.06	0.17	0.11
YKR067W	YKR067W	GPT2	phospholipid biosynthetic process; metabolic process; CDP-diacylglycerol biosynthetic process; lipid metabolic process	glycerol-3-phosphate O-acyltransferase activity; transferase activity, transferring acyl groups; glycerone-phosphate O-acyltransferase activity; transferase activity	membrane; endoplasmic reticulum; lipid particle; integral component of membrane; cytoplasm	0.56	0.37	1.06	0.663333	-0.18	-0.12	-0.88	-0.58	-0.44
YML101C	YML101C	CUE4	biological_process	molecular_function	endoplasmic reticulum; cytoplasm	0.72	1.22	0.05	0.663333	-0.11	0.2	-0.21	0	-0.03
SPL2YMR079W						0.55	1.14	0.3	0.663333	0.68	0.41	0.05	0.01	0.2875
YDL204W	YDL204W	RTN2	endoplasmic reticulum tubular network maintenance; endoplasmic reticulum tubular network organization	molecular_function	membrane; endoplasmic reticulum tubular network; nucleus; endoplasmic reticulum; cortical endoplasmic reticulum; integral component of membrane; endoplasmic reticulum membrane; cytoplasm	1.05	0.64	0.3	0.663333	0.03	0.13	-0.16	-0.18	-0.045
YER032W	YER032W	FIR1	mRNA processing; RNA polyadenylation; mRNA polyadenylation	molecular_function	cellular bud neck	0.67	1.06	0.26	0.663333	0.3	0.07	0.36	0.24	0.2425
YEL067C	YEL067C		biological_process	molecular_function	mitochondrion	1.02	0.48	0.49	0.663333	0.1	0.28	0.08	0.13	0.1475
YFR034C	YFR034C	PHO4	cellular response to phosphate starvation; chromatin remodeling; positive regulation of phosphate metabolic process; regulation of transcription, DNA-templated; positive regulation of transcription from RNA polymerase II promoter; transcription, DNA-templated	DNA binding; sequence-specific DNA binding; sequence-specific DNA binding transcription factor activity; protein dimerization activity	nucleus; cytoplasm	0.63	0.59	0.77	0.663333	0.26	-0.23			0.015
YCL022C	YCL022C					0.51	0.35	1.13	0.663333	0.34	0.09	0.14	0.11	0.17
IYPR174C						-0.07	1.52	0.53	0.66	0.45	0.71	0.58	1.46	0.8
YLR424W	YLR424W	SPP382	mRNA processing; generation of catalytic spliceosome for first transesterification step; mRNA splicing, via spliceosome; RNA splicing; spliceosomal complex disassembly	RNA binding; ATP-dependent RNA helicase activity; nucleic acid binding	nucleus; spliceosomal complex; U2-type post-mRNA release spliceosomal complex; mitochondrion; cytoplasm	0.62	0.33	1.03	0.66	-0.35	-0.37	-0.33	-0.28	-0.3325
YMR151W	YMR151W	YIM2				0.41	1.18	0.39	0.66	0.53	0.25		-0.12	0.22
YCR064C	YCR064C					0.83	0.84	0.31	0.66	-0.02	0.07	-0.27	-0.15	-0.0925
YDR356W	YDR356W	SPC110	karyogamy involved in conjugation with cellular fusion; microtubule nucleation	structural constituent of cytoskeleton	cytoskeleton; nucleus; spindle pole body; inner plaque of spindle pole body; central plaque of spindle pole body; cytoplasm	0.09	0.75	1.14	0.66	0.33	0.2	-0.14	-0.07	0.08
YER064C	YER064C	VHR2	regulation of transcription, DNA-templated; transcription, DNA-templated	molecular_function; DNA binding	nucleus; cytoplasm	0.87	0.71	0.4	0.66	0.05	-0.06	-0.05	0.19	0.0325
YHR129C	YHR129C	ARP1	establishment of mitotic spindle orientation; metabolic process; nuclear migration	motor activity; structural constituent of cytoskeleton	cytoskeleton; membrane; microtubule; cell cortex; spindle pole body; cytoplasm; dynactin complex; dynein complex; astral microtubule	0.7	0.62	0.66	0.66	0.06		-0.02	0.38	0.14
YKL118W	YKL118W					0.49	0.89	0.6	0.66	0.41	-0.23	-0.34	-0.26	-0.105
YLR077W	YLR077W	FMP25	mitochondrial respiratory chain complex III assembly	molecular_function	membrane; integral component of membrane; mitochondrial membrane; mitochondrion; integral component of mitochondrial inner membrane	0.48		0.84	0.66	-0.17	-0.1	-0.15	-0.14	-0.14
YMR158W-A	YMR158W-B						0.12	1.2	0.66	0.45	0.41	-0.27	-0.16	0.1075
YNL206C	YNL206C	RTT106	regulation of transcription, DNA-templated; transcription, DNA-templated; transcription elongation from RNA polymerase II promoter; DNA replication-dependent nucleosome assembly; negative regulation of transcription from RNA polymerase II promoter; DNA replication-independent nucleosome assembly; transposition; heterochromatin assembly involved in chromatin silencing	histone binding; DNA binding; double-stranded DNA binding	nucleus; chromosome		0.49	0.83	0.66	0.04	-0.08	0.11	0.18	0.0625
YKL061W	YKL061W	BLI1	transport; regulation of protein localization; endosome organization	molecular_function	endosome; BLOC-1 complex	0.59	0.73		0.66	-0.42	-0.16	-0.25	-0.19	-0.255
YNL025C	YNL025C	SSN8	positive regulation of transcription from RNA polymerase II promoter during meiosis; regulation of transcription, DNA-templated; transcription, DNA-templated; positive regulation of transcription by galactose; negative regulation of transcription from RNA polymerase II promoter; positive regulation of transcription from RNA polymerase II promoter; regulation of cell cycle; regulation of cyclin-de…	cyclin-dependent protein serine/threonine kinase regulator activity; protein kinase binding	nucleus; mediator complex; DNA-directed RNA polymerase II, holoenzyme	0.96	0.93	0.08	0.656667	-0.56		-0.24	-0.2	-0.333333
YEL028W	YEL028W					0.59	1.01	0.37	0.656667	0.11	-0.66	0.02	0.13	-0.1
YLR142W	YLR142W	PUT1	proline catabolic process; glutamate biosynthetic process; proline catabolic process to glutamate; oxidation-reduction process; proline metabolic process	proline dehydrogenase activity; oxidoreductase activity	mitochondrial matrix; mitochondrion	0.27	1.17	0.53	0.656667	-0.04	-0.16	-0.21	-0.06	-0.1175
YNR054C	YNR054C	ESF2	ribosome biogenesis; endonucleolytic cleavage to generate mature 5'-end of SSU-rRNA from (SSU-rRNA, 5.8S rRNA, LSU-rRNA); endonucleolytic cleavage in ITS1 to separate SSU-rRNA from 5.8S rRNA and LSU-rRNA from tricistronic rRNA transcript (SSU-rRNA, 5.8S rRNA, LSU-rRNA); small-subunit processome assembly; rRNA processing; endonucleolytic cleavage in 5'-ETS of tricistronic rRNA transcript (SSU-rRNA…	RNA binding; ATPase activator activity; nucleotide binding	nucleus; 90S preribosome; nucleolus; cytoplasm	1.14	-0.12	0.95	0.656667	-0.22	-0.01	0	0.28	0.0125
YPR055W	YPR055W	SEC8	transport; endoplasmic reticulum inheritance; vesicle docking involved in exocytosis; Golgi inheritance; protein transport; vesicle tethering involved in exocytosis; Golgi to plasma membrane transport; exocytosis	molecular_function	membrane; mating projection tip; cellular bud tip; cytoplasm; cellular bud neck; exocyst; incipient cellular bud site; plasma membrane; prospore membrane	1.52	0	0.45	0.656667		-0.7	-0.86	-0.84	-0.8
SPL2YOL127W						-0.03	1.67	0.33	0.656667	0.47	0.12	-0.22	0.02	0.0975
YBR274W	YBR274W	CHK1	phosphorylation; DNA damage checkpoint; protein phosphorylation; cell cycle; cellular response to DNA damage stimulus; replication fork protection	ATP binding; protein serine/threonine kinase activity; kinase activity; nucleotide binding; protein kinase activity; transferase activity; transferase activity, transferring phosphorus-containing groups	nucleus	1.8	-0.67	0.84	0.656667	0.19	0.14	-0.05	0.01	0.0725
YNL260C	YNL260C	LTO1	translational initiation; ribosomal large subunit biogenesis	molecular_function	nucleus; cytoplasm	1.1		0.21	0.655	0.36	-0.07	0.13	-0.04	0.095
YLR107W	YLR107W	REX3	U5 snRNA 3'-end processing; rRNA processing; ncRNA 3'-end processing; exonucleolytic trimming to generate mature 3'-end of 5.8S rRNA from tricistronic rRNA transcript (SSU-rRNA, 5.8S rRNA, LSU-rRNA)	3'-5' exonuclease activity; exonuclease activity; hydrolase activity; 3'-5'-exoribonuclease activity; nuclease activity; nucleic acid binding	nucleus; cytoplasm	0.15	1.16		0.655	0.04	0.03	0.07	0.23	0.0925
YOR022C	YOR022C		lipid catabolic process; biological_process; lipid metabolic process	phospholipase activity; metal ion binding; hydrolase activity	mitochondrion	-0.06	1.07	0.95	0.653333	0.31	-0.08	-0.23	0.23	0.0575
SPL2YHR041C						1.19	0.13	0.64	0.653333	-0.18	0.35	0.12	0.39	0.17
YDR076W	YDR076W	RAD55	double-strand break repair via single-strand annealing; DNA repair; heteroduplex formation; meiotic DNA recombinase assembly; ATP catabolic process; DNA metabolic process; cellular response to DNA damage stimulus; DNA recombinase assembly	DNA binding; ATP binding; nucleotide binding; protein heterodimerization activity; DNA-dependent ATPase activity	nucleus; Rhp55-Rhp57 complex	0.47	0.72	0.77	0.653333	-0.18	0.09	-0.16	-0.1	-0.0875
YKL141W	YKL141W	SDH3	tricarboxylic acid cycle; mitochondrial electron transport, succinate to ubiquinone; cellular respiration; oxidation-reduction process; protein import into mitochondrial inner membrane	oxidoreductase activity, acting on the CH-CH group of donors; electron carrier activity; succinate dehydrogenase activity; metal ion binding; quinone binding; succinate dehydrogenase (ubiquinone) activity	membrane; mitochondrial respiratory chain complex II; mitochondrial inner membrane; integral component of membrane; mitochondrion; mitochondrial inner membrane protein insertion complex	0.37	0.76	0.83	0.653333	-0.19	0.29	-0.41	-0.36	-0.1675
YKL188C	YKL188C	PXA2	transport; transmembrane transport; ATP catabolic process; fatty acid transmembrane transport	ATP binding; nucleotide binding; ATPase activity, coupled to transmembrane movement of substances; ATPase activity	integral component of peroxisomal membrane; membrane; integral component of membrane; peroxisome; peroxisomal membrane	0.86	1.12	-0.03	0.65	0.24	0.11	-0.25	0.03	0.0325
YPRWDELTA14						-0.29	1.43	0.81	0.65	0.19	0.37		0.01	0.19
YNR068C	YNR068C		biological_process	molecular_function	cellular_component	0.08	1.39	0.48	0.65	-0.07	-0.07	-0.27	-0.17	-0.145
YOL043C	YOL043C	NTG2	base-excision repair, AP site formation; base-excision repair; metabolic process; DNA repair; DNA catabolic process, endonucleolytic; cellular response to DNA damage stimulus	DNA-(apurinic or apyrimidinic site) lyase activity; catalytic activity; iron-sulfur cluster binding; hydrolase activity, acting on glycosyl bonds; lyase activity; metal ion binding; oxidized pyrimidine nucleobase lesion DNA N-glycosylase activity; hydrolase activity; 4 iron, 4 sulfur cluster binding	nucleus	0.02	0.59	1.34	0.65	0.3	0.18	0.03	0.1	0.1525
YBL080C	YBL080C	PET112	mitochondrial translation; translation; glutaminyl-tRNAGln biosynthesis via transamidation	ATP binding; nucleotide binding; glutaminyl-tRNA synthase (glutamine-hydrolyzing) activity; carbon-nitrogen ligase activity, with glutamine as amido-N-donor; ligase activity	mitochondrion; glutamyl-tRNA(Gln) amidotransferase complex	0.31	1.06	0.58	0.65	0.19	0.3	0.03	0.03	0.1375
YER153C	YER153C	PET122	translational initiation; positive regulation of mitochondrial translation; mitochondrial respiratory chain complex IV biogenesis; regulation of translation	translation initiation factor activity	membrane; mitochondrial envelope; mitochondrial inner membrane; mitochondrion; integral component of mitochondrial inner membrane	0.56	0.95	0.44	0.65	0.27	0.04	-0.07	0.37	0.1525
FRAGYDL012C						0.04	1.05	0.86	0.65	0.16	-0.04	-0.04	0.05	0.0325
YNR014W	YNR014W		biological_process	molecular_function	cytoplasm	0.61	0.73	0.61	0.65	-0.09	0.44	-0.1	-0.08	0.0425
SPL2SNR7-L U5						1.93	0.39	-0.37	0.65	-0.47	0.17	1.29	1.27	0.565
YLR272C	YLR272C	YCS4	chromatin silencing at silent mating-type cassette; chromosome condensation; meiotic chromosome condensation; tRNA gene clustering; mitotic chromosome condensation; mitotic nuclear division; synaptonemal complex assembly; mitotic sister chromatid segregation; maintenance of rDNA; cell division; meiotic chromosome separation; cell cycle	chromatin binding	nucleus; nucleolus; chromosome; nuclear condensin complex	0.18	0.66	1.1	0.646667	-0.59	-0.36	-0.63	-0.52	-0.525
YBR157C	YBR157C	ICS2	biological_process	molecular_function	cellular_component	0.78	1.08	0.08	0.646667	0.14	-0.04	-0.19	-0.05	-0.035
YMR075W	YMR075W	RCO1	transcription elongation from RNA polymerase II promoter; negative regulation of antisense RNA transcription; regulation of DNA-dependent DNA replication initiation; regulation of transcription, DNA-templated; transcription, DNA-templated; transfer RNA gene-mediated silencing; histone deacetylation; chromatin modification	molecular_function; metal ion binding; zinc ion binding	nucleus; Rpd3S complex; histone deacetylase complex	0.62	1.13	0.19	0.646667	0.1	-0.15	-0.32	-0.05	-0.105
YNL172W	YNL172W	APC1	protein ubiquitination; mitotic nuclear division; metaphase/anaphase transition of mitotic cell cycle; cyclin catabolic process; anaphase-promoting complex-dependent proteasomal ubiquitin-dependent protein catabolic process; exit from mitosis; cell division; cell cycle	ubiquitin-protein transferase activity	cytoskeleton; spindle pole; nucleus; cytoplasm; anaphase-promoting complex	0.28	0.91	0.75	0.646667	-0.02	0.05	-0.16	0.14	0.0025
YOR097C	YOR097C		biological_process	molecular_function	cellular_component; membrane; integral component of membrane	0.98	0.86	0.1	0.646667	0.39	0.19	0.38	0.21	0.2925
YOR228C	YOR228C	MCP1	lipid homeostasis; mitochondrion organization	molecular_function	membrane; integral component of membrane; mitochondrion; mitochondrial outer membrane; integral component of mitochondrial membrane	0.3	0.76	0.88	0.646667	-0.07	-0.33	-0.43	0.09	-0.185
YPL185W	YPL185W					-0.12	0.71	1.35	0.646667	0.06	0.11	-0.17	0.08	0.02
YAR060C	YAR060C					0.14	0.54	1.26	0.646667	0.23	0	-0.09	-0.32	-0.045
YAL047C	YAL047C	SPC72	karyogamy; nuclear migration along microtubule; microtubule nucleation; mitotic sister chromatid segregation; mitotic spindle elongation; cell division; mitotic spindle orientation checkpoint; cell cycle	structural constituent of cytoskeleton	cytoskeleton; outer plaque of spindle pole body; spindle pole body; cytoplasm	0.48	0.88	0.58	0.646667	0.26	-0.04	0.29	0.11	0.155
YBR300C	YBR300C					-0.25	0.44	1.75	0.646667	0.09	-0.03	-0.05	-0.05	-0.01
YBL074C	YBL074C	AAR2	mRNA processing; spliceosomal tri-snRNP complex assembly; RNA splicing	molecular_function	nucleus; U5 snRNP; cytoplasm	0.67	0.61	0.66	0.646667	0.04	0.22	-0.21	-0.35	-0.075
SPL2YPL241C						1.15	0.45	0.34	0.646667	0.5		0.81	0.03	0.446667
YFL011W	YFL011W	HXT10	transport; transmembrane transport; carbohydrate transport; hexose transport	fructose transmembrane transporter activity; mannose transmembrane transporter activity; glucose transmembrane transporter activity; galactose transmembrane transporter activity; substrate-specific transmembrane transporter activity; transmembrane transporter activity; transporter activity	membrane; integral component of membrane; mitochondrion; plasma membrane	0.73	1.16	0.05	0.646667	-0.03		-0.26	0.12	-0.0566667
YFL054C	YFL054C		transport; water transport; transmembrane transport	water channel activity; glycerol transmembrane transporter activity; transporter activity	membrane; integral component of membrane	0.19	0.83	0.92	0.646667	0.1	0.03	-0.07	0.05	0.0275
YJL006C	YJL006C	CTK2	mRNA processing; positive regulation of DNA-templated transcription, elongation; regulation of transcription, DNA-templated; protein phosphorylation; transcription, DNA-templated; positive regulation of transcription from RNA polymerase I promoter; cellular response to DNA damage stimulus; positive regulation of translational fidelity; regulation of cyclin-dependent protein serine/threonine kinas…	molecular_function; protein kinase binding	trimeric positive transcription elongation factor complex b; nucleus; nucleoplasm; nucleolus; cytosol	1.06	0.9	-0.02	0.646667	0.19	0.02	-0.27	0.01	-0.0125
YJR155W	YJR155W	AAD10	cellular aldehyde metabolic process; oxidation-reduction process	aryl-alcohol dehydrogenase (NAD+) activity; oxidoreductase activity	cellular_component	0.69	0.78	0.47	0.646667	0.12	0.17	-0.08	-0.17	0.01
YJL115W	YJL115W	ASF1	chromatin assembly or disassembly; chromatin silencing at silent mating-type cassette; regulation of transcription, DNA-templated; histone exchange; transcription, DNA-templated; histone acetylation; chromatin silencing at telomere; nucleosome disassembly; DNA replication-dependent nucleosome assembly; histone H2B ubiquitination; positive regulation of transcription elongation from RNA polymerase…	histone binding	nucleus; cytosol	0.44	0.85		0.645	0.84	0.43	0.93	0.89	0.7725
YOR072W	YOR072W					0.6	1.12	0.21	0.643333	0.44	-0.1	-0.22		0.04
YPL275W	YPL275W	FDH2	formate catabolic process; oxidation-reduction process	NAD binding; formate dehydrogenase (NAD+) activity; oxidoreductase activity	cytosol; cytoplasm	-0.31	0.46	1.78	0.643333	-0.36	0.07	-0.05	-0.05	-0.0975
YBL046W	YBL046W	PSY4	protein dephosphorylation; negative regulation of DNA damage checkpoint	protein phosphatase regulator activity	nucleus; protein phosphatase 4 complex; cytoplasm	0.46	0.37	1.1	0.643333	0.25	0.57	0.22	0.27	0.3275
SPL2YDR005C						1.33	-0.24	0.84	0.643333	-0.27	0.29	0.19	0.77	0.245
YAL055W	YAL055W	PEX22	peroxisome organization; positive regulation of protein autoubiquitination; protein import into peroxisome matrix, receptor recycling; positive regulation of protein ubiquitination; protein targeting to peroxisome	protein anchor; ubiquitin-protein transferase activator activity	integral component of peroxisomal membrane; membrane; integral component of membrane; peroxisome; cytoplasm; peroxisomal membrane	0.59	1.1	0.24	0.643333	0.7	0.66	0.28	0.24	0.47
YEL006W	YEL006W	YEA6	transport; transmembrane transport; NAD transmembrane transport	NAD transporter activity; transporter activity	membrane; mitochondrial inner membrane; integral component of membrane; mitochondrion	0.23	0.73	0.97	0.643333	-0.09	-0.23	-0.15	0.09	-0.095
YHR195W	YHR195W	NVJ1	microautophagy; cellular protein localization; autophagy	protein binding	membrane; nucleus; nuclear envelope; integral component of membrane; nuclear outer membrane	0.54	0.26	1.13	0.643333	-0.02	0.28	-0.16	0.11	0.0525
FRAGYIL004C						0.57	0.87	0.49	0.643333	0.61	-0.06	0.07	0.05	0.1675
YKL139W	YKL139W	CTK1	mRNA processing; phosphorylation; protein phosphorylation; phosphorylation of RNA polymerase II C-terminal domain; transcription, DNA-templated; mRNA 3'-end processing; positive regulation of DNA-templated transcription, elongation; peptidyl-serine phosphorylation; translation; positive regulation of transcription from RNA polymerase I promoter; cellular response to DNA damage stimulus; positive …	ATP binding; kinase activity; RNA polymerase II carboxy-terminal domain kinase activity; protein serine/threonine kinase activity; cyclin-dependent protein serine/threonine kinase activity; protein kinase activity; nucleotide binding; transferase activity; transferase activity, transferring phosphorus-containing groups	nucleoplasm; nucleus; trimeric positive transcription elongation factor complex b; nucleolus; cytoplasm; polysome	0.98	0.5	0.45	0.643333	0.17	-0.01	0.12	0.34	0.155
YLR315W	YLR315W	NKP2	chromosome segregation; cell division; meiotic cell cycle; cell cycle; mitotic nuclear division	molecular_function	nucleus; spindle pole body; condensed chromosome kinetochore; chromosome; kinetochore; chromosome, centromeric region			0.64	0.64	0.28	0.51	0.24	-0.01	0.255
YML054C	YML054C	CYB2	lactate metabolic process; oxidation-reduction process	heme binding; metal ion binding; FMN binding; L-lactate dehydrogenase (cytochrome) activity; catalytic activity; oxidoreductase activity	mitochondrial intermembrane space; mitochondrion; respiratory chain	0.41	0.84	0.67	0.64	0.3	0.48		0.12	0.3
Q0120	Q0120	BI4	mRNA processing; nucleic acid phosphodiester bond hydrolysis; Group I intron splicing; RNA splicing; intron homing	DNA binding; RNA binding; endonuclease activity	mitochondrion	0.75	-0.03	1.2	0.64	-1.43	-0.93	-1.26	-1.46	-1.27
YBR293W	YBR293W	VBA2	basic amino acid transport; transport; transmembrane transport; amino acid transport	basic amino acid transmembrane transporter activity	vacuolar membrane; membrane; fungal-type vacuole membrane; integral component of membrane; vacuole	0.21	0.7	1.01	0.64	-0.06	0	-0.48	-0.29	-0.2075
YBR294W	YBR294W	SUL1	transport; transmembrane transport; sulfate transmembrane transport; sulfate transport	sulfate transmembrane transporter activity; secondary active sulfate transmembrane transporter activity	membrane; integral component of membrane; plasma membrane	-0.2	0.93	1.19	0.64	0.26	0.16	-0.03	-0.01	0.095
YJL100W	YJL100W	LSB6	phosphorylation; phosphatidylinositol phosphorylation	metal ion binding; ATP binding; nucleotide binding; kinase activity; phosphotransferase activity, alcohol group as acceptor; transferase activity; 1-phosphatidylinositol 4-kinase activity	vacuolar membrane; membrane; fungal-type vacuole membrane; cytoplasm; plasma membrane; vacuole	1.22	0.94	-0.24	0.64	0.07	-0.12	0.1	0.13	0.045
YDL210W	YDL210W	UGA4	transport; amino acid transport; transmembrane transport; putrescine transport; amino acid transmembrane transport; gamma-aminobutyric acid transport	putrescine transmembrane transporter activity; gamma-aminobutyric acid:proton symporter activity; amino acid transmembrane transporter activity	vacuolar membrane; membrane; fungal-type vacuole membrane; integral component of membrane; vacuole	0.17	0.98	0.77	0.64	0.18	-0.17		-0.21	-0.0666667
YGL108C	YGL108C		biological_process	molecular_function	membrane; cellular_component; plasma membrane	0.83	0.49	0.6	0.64	0.29	0	0.04	-0.08	0.0625
YGR236C	YGR236C	SPG1	biological_process	molecular_function	membrane; integral component of membrane; mitochondrial membrane; mitochondrion	0.49	1.29	0.14	0.64	0.4	0.23	0.57	0.41	0.4025
YGR246C	YGR246C	BRF1	regulation of transcription, DNA-templated; transcription, DNA-templated; negative regulation of protein homodimerization activity; RNA polymerase III transcriptional preinitiation complex assembly; DNA-templated transcription, initiation; DNA-templated transcriptional open complex formation; transcription initiation from RNA polymerase III promoter; transposon integration	TFIIIB-type transcription factor activity; metal ion binding; DNA binding; TFIIIC-class transcription factor binding; RNA polymerase III core binding; zinc ion binding; TBP-class protein binding	nucleus; transcription factor TFIIIB complex	-0.02	1.3		0.64	0.06	-0.02	0.25	0.09	0.095
IYHRCDELTA14-B						0.69	0.14	1.08	0.636667	0.33	0.13	-0.05	0.06	0.1175
YMR068W	YMR068W	AVO2	regulation of cell growth; TOR signaling; fungal-type cell wall organization; establishment or maintenance of actin cytoskeleton polarity	molecular_function	vacuolar membrane; membrane; TORC2 complex; plasma membrane; cytoplasm; vacuole	0.52	0.91	0.48	0.636667	0.72	0.66	0.4	0.45	0.5575
YNL046W	YNL046W		biological_process	molecular_function	membrane; endoplasmic reticulum; integral component of membrane; endoplasmic reticulum membrane	0.31	0.32	1.28	0.636667	-0.66	0.18	0.41	0.35	0.07
YPL152W	YPL152W	RRD2	mitotic spindle organization in nucleus; metabolic process; response to osmotic stress; protein peptidyl-prolyl isomerization; positive regulation of catalytic activity	peptidyl-prolyl cis-trans isomerase activity; protein phosphatase type 2A regulator activity; isomerase activity; phosphatase activator activity	cytoplasm; protein phosphatase type 2A complex	0.52	0.47	0.92	0.636667	-0.55	0.09	0.1	-0.14	-0.125
YIL160C	YIL160C	POT1	fatty acid beta-oxidation; metabolic process; fatty acid metabolic process; lipid metabolic process	mRNA binding; transferase activity, transferring acyl groups; acetyl-CoA C-acyltransferase activity; transferase activity; transferase activity, transferring acyl groups other than amino-acyl groups; catalytic activity	mitochondrial intermembrane space; peroxisomal matrix; peroxisome	0.39	0.66	0.86	0.636667	0.07		-0.08		-0.005
YIR030C	YIR030C	DCG1	nitrogen compound metabolic process	molecular_function; racemase activity, acting on amino acids and derivatives	cellular_component	0.55	0.97	0.39	0.636667	-0.22	-0.16	-0.62	0.01	-0.2475
YKL147C	YKL147C					0.38	1.11	0.42	0.636667	0.04	0.11	-0.34	-0.03	-0.055
YHL040C	YHL040C	ARN1	transport; iron ion homeostasis; ion transport; siderophore transport	siderophore transmembrane transporter activity	endosome; endosome membrane; membrane; nucleus; integral component of membrane; cytoplasmic membrane-bounded vesicle; cytoplasm; plasma membrane	-0.47	1.21	1.17	0.636667	-0.38	-0.26	-0.21	-0.08	-0.2325
YLR099C	YLR099C	ICT1	phospholipid biosynthetic process; lipid metabolic process; phosphatidic acid biosynthetic process	transferase activity, transferring acyl groups; 1-acylglycerol-3-phosphate O-acyltransferase activity; transferase activity; lysophosphatidic acid acyltransferase activity	cellular_component	0.86	0.41		0.635	0.17	-1.33	0.14	0.49	-0.1325
YFR005C	YFR005C	SAD1	mRNA processing; ubiquitin-dependent protein catabolic process; mRNA splicing, via spliceosome; spliceosomal complex assembly; RNA splicing	molecular_function; metal ion binding; zinc ion binding; ubiquitinyl hydrolase activity	nucleus; spliceosomal complex; ribonucleoprotein complex		0.9	0.37	0.635	0.1	0.03	0.06	0.25	0.11
YOR306C	YOR306C	MCH5	transport; transmembrane transport; riboflavin transport	monocarboxylic acid transmembrane transporter activity; riboflavin transporter activity	membrane; integral component of membrane; plasma membrane	0.77	0.04	1.09	0.633333	0.15	-0.54	-0.35	-0.19	-0.2325
YDR423C	YDR423C	CAD1	response to cadmium ion; regulation of transcription, DNA-templated; positive regulation of transcription from RNA polymerase II promoter; transcription, DNA-templated; positive regulation of transcription from RNA polymerase II promoter in response to stress; cellular response to cadmium ion	DNA binding; sequence-specific DNA binding; RNA polymerase II core promoter proximal region sequence-specific DNA binding transcription factor activity involved in positive regulation of transcription; sequence-specific DNA binding transcription factor activity	nucleus; cytoplasm	0.59	0.2	1.11	0.633333	0.17	0.12	0.46	0.38	0.2825
YDL227C	YDL227C	HO	intein-mediated protein splicing; protein splicing; nucleic acid phosphodiester bond hydrolysis; mating type switching; gene conversion at mating-type locus, DNA double-strand break formation	metal ion binding; DNA binding; hydrolase activity; endonuclease activity; nuclease activity	nucleus	0.33	1.08	0.49	0.633333	0.42	0.24	0.11	0.07	0.21
YEL044W	YEL044W	IES6	regulation of chromosome segregation; chromatin remodeling; regulation of transcription, DNA-templated; transcription, DNA-templated	molecular_function	nucleus; Ino80 complex	1	0.09	0.81	0.633333	0	-0.18	-0.01	0.29	0.025
YBRCDELTA11						0.39	0.57	0.94	0.633333	0.47	0.44	0.16	0.06	0.2825
YCL049C	YCL049C		biological_process	molecular_function	membrane	0.06	1.27	0.57	0.633333	-0.33	0.13	-0.1	0.07	-0.0575
YDL194W	YDL194W	SNF3	transport; transmembrane transport; signal transduction; detection of glucose; carbohydrate transport; fructose transport; glucose transport; negative regulation of meiosis; mannose transport	glucose transmembrane transporter activity; receptor activity; glucose binding; substrate-specific transmembrane transporter activity; transmembrane transporter activity; transporter activity	membrane; integral component of membrane; plasma membrane	0.21	0.57	1.12	0.633333	-0.34	-0.09		-0.17	-0.2
YER168C	YER168C	CCA1	RNA processing; tRNA 3'-terminal CCA addition	RNA binding; ATP binding; nucleotidyltransferase activity; ATP:3'-cytidine-cytidine-tRNA adenylyltransferase activity; CTP:tRNA cytidylyltransferase activity; tRNA adenylyltransferase activity; nucleotide binding; transferase activity; CTP:3'-cytidine-tRNA cytidylyltransferase activity	mitochondrial matrix; nucleus; mitochondrion; cytoplasm	0.37	0.82	0.71	0.633333	0.11	-0.15	-0.15	-0.04	-0.0575
YJR078W	YJR078W	BNA2	'de novo' NAD biosynthetic process from tryptophan; oxidation-reduction process; tryptophan catabolic process to kynurenine; NAD biosynthetic process	heme binding; metal ion binding; indoleamine 2,3-dioxygenase activity; dioxygenase activity; oxidoreductase activity	cytoplasm	0.07	1.71	0.12	0.633333	0	-0.04	-0.04	0.21	0.0325
YKR098C	YKR098C	UBP11	proteolysis; ubiquitin-dependent protein catabolic process; biological_process	ubiquitin-specific protease activity; cysteine-type peptidase activity; peptidase activity; hydrolase activity; ubiquitinyl hydrolase activity	cellular_component	0.28	0.96	0.65	0.63	0.02	-0.12	-0.28	-0.16	-0.135
YLR381W	YLR381W	CTF3	chromosome segregation; DNA replication initiation; mitotic spindle assembly checkpoint; mitotic nuclear division; cell division; meiotic cell cycle; establishment of mitotic sister chromatid cohesion; cell cycle	molecular_function	nucleus; condensed nuclear chromosome kinetochore; condensed chromosome kinetochore; kinetochore; chromosome; chromosome, centromeric region	0.35	0.91	0.63	0.63	-0.1	-0.03	-0.23	-0.11	-0.1175
YMR118C	YMR118C	SHH3	tricarboxylic acid cycle; biological_process	electron carrier activity; oxidoreductase activity, acting on the CH-CH group of donors; molecular_function; succinate dehydrogenase activity; metal ion binding; quinone binding	membrane; succinate dehydrogenase complex; mitochondrial inner membrane; integral component of membrane; mitochondrion	0.56	1.04	0.29	0.63	0.1	-0.41	-0.33	0	-0.16
YNL195C	YNL195C		biological_process	molecular_function	mitochondrion	0.4	0.67	0.82	0.63	-0.12	-0.24	-0.44	-0.19	-0.2475
YAR061W	YAR061W		biological_process	molecular_function	cellular_component	-0.08	0.77	1.2	0.63	-0.26	0.05	0.2	0.04	0.0075
Q0080	Q0080	ATP8	transport; ATP biosynthetic process; ATP synthesis coupled proton transport; proton transport; ion transport	hydrogen ion transmembrane transporter activity; proton-transporting ATP synthase activity, rotational mechanism	membrane; mitochondrial proton-transporting ATP synthase complex, coupling factor F(o); proton-transporting ATP synthase complex, coupling factor F(o); integral component of membrane; mitochondrial membrane; mitochondrion	1.03	0.06	0.8	0.63	0.79	0.57	0.39	0.89	0.66
YCR073C	YCR073C	SSK22	phosphorylation; protein phosphorylation; MAPK cascade involved in osmosensory signaling pathway	MAP kinase kinase kinase activity; ATP binding; protein serine/threonine kinase activity; protein kinase activity; nucleotide binding; kinase activity; transferase activity; transferase activity, transferring phosphorus-containing groups	cellular_component	0.68	0.38	0.83	0.63	0.09	-0.27	-0.27	-0.16	-0.1525
YDR089W	YDR089W		membrane organization	molecular_function	membrane; fungal-type vacuole membrane; integral component of membrane	0.82	0.33	0.74	0.63	0.43	0.42	-0.01	0.1	0.235
YDR112W	YDR112W	IRC2				0.66	0.6		0.63	0.16	0.27	-0.11	0.07	0.0975
YEL012W	YEL012W	UBC8	proteasome-mediated ubiquitin-dependent protein catabolic process; protein ubiquitination; protein ubiquitination involved in ubiquitin-dependent protein catabolic process; negative regulation of gluconeogenesis	ATP binding; nucleotide binding; acid-amino acid ligase activity; ubiquitin-protein transferase activity; ligase activity	cytoplasm	0.56	0.55	0.78	0.63	0.2	0.29	0.33	0.27	0.2725
YGL052W	YGL052W					0.58	0.99	0.32	0.63	0.34	0.15	0.12	0.11	0.18
ITL(CAA)C						0.67	0.34	0.88	0.63	0.59	0.29	0.14	0.2	0.305
YLR282C	YLR282C					0.78	1.4	-0.29	0.63	0.23	0.1	-0.2	-0.1	0.0075
YKR016W	YKR016W	MIC60	cristae formation; protein import into mitochondrial intermembrane space	molecular_function	membrane; integral component of membrane; mitochondrial inner membrane; mitochondrial crista; mitochondrial crista junction; mitochondrion; MICOS complex	0.85	0.77	0.26	0.626667	-0.18	-0.11	-0.42	-0.38	-0.2725
YLR002C	YLR002C	NOC3	pre-replicative complex assembly involved in nuclear cell cycle DNA replication; ribosome biogenesis; cell division; DNA replication; DNA replication initiation; cell cycle; rRNA processing	chromatin binding	nucleoplasm; nucleus; nucleolus; nuclear pre-replicative complex; Noc2p-Noc3p complex; preribosome, large subunit precursor	1.03	0.51	0.34	0.626667	0.04	-0.17	0.31	0.28	0.115
YML064C	YML064C	TEM1	small GTPase mediated signal transduction; cell division; regulation of exit from mitosis; cell cycle; mitotic nuclear division	protein binding; nucleotide binding; GTP binding; GTPase activity	spindle pole body	0.3	0.26	1.32	0.626667	0.31	0.11	0.19		0.203333
YPR014C	YPR014C					0.85	0.81	0.22	0.626667	-0.05	0.52	-0.1	0.3	0.1675
YBL082C	YBL082C	ALG3	mannosylation; oligosaccharide-lipid intermediate biosynthetic process; protein glycosylation	transferase activity, transferring glycosyl groups; transferase activity, transferring hexosyl groups; alpha-1,3-mannosyltransferase activity; transferase activity; dol-P-Man:Man(5)GlcNAc(2)-PP-Dol alpha-1,3-mannosyltransferase activity	membrane; endoplasmic reticulum; integral component of membrane; endoplasmic reticulum membrane	0.87	0.56	0.45	0.626667	-0.17	2.2	-0.4	-0.36	0.3175
YCR040W	YCR040W	MATALPHA1	positive regulation of mating-type specific transcription, DNA-templated; regulation of transcription from RNA polymerase II promoter; regulation of transcription, DNA-templated; transcription, DNA-templated; regulation of mating-type specific transcription, DNA-templated	mating pheromone activity; DNA binding; transcription coactivator activity; sequence-specific DNA binding; DNA binding, bending	nucleus	0.32	1.1	0.46	0.626667	0.08	0.25	-0.03	-0.12	0.045
YJL206C	YJL206C		regulation of transcription from RNA polymerase II promoter; regulation of transcription, DNA-templated; transcription, DNA-templated; biological_process; transcription from RNA polymerase II promoter	molecular_function; sequence-specific DNA binding RNA polymerase II transcription factor activity; DNA binding; metal ion binding; zinc ion binding	cellular_component; nucleus	0.72	1.08	0.08	0.626667	-0.71	-0.56	-0.62	-0.66	-0.6375
YPL233W	YPL233W	NSL1	chromosome segregation; cell division; cell cycle; mitotic nuclear division	molecular_function	nucleus; spindle pole; chromosome; condensed chromosome kinetochore; kinetochore; chromosome, centromeric region; nuclear MIS12/MIND complex	1.17	0.53	0.18	0.626667	0.09	0.2	-0.16	-0.11	0.005
YBR268W	YBR268W	MRPL37	sporulation resulting in formation of a cellular spore; mitochondrial translation	structural constituent of ribosome	ribosome; mitochondrial large ribosomal subunit; ribonucleoprotein complex; mitochondrion	1.11	0.91	-0.14	0.626667	0.01	0.32	0.37	0.15	0.2125
YCL039W	YCL039W	GID7	proteasome-mediated ubiquitin-dependent protein catabolic process; negative regulation of gluconeogenesis	molecular_function	nucleus; GID complex; cytoplasm	0.19	0.17	1.52	0.626667	-0.21	-0.08	-0.07	-0.24	-0.15
YER188W	YER188W					0.21	0.94	0.73	0.626667	-0.07			0.12	0.025
YGR179C	YGR179C	OKP1	chromosome segregation; cell division; meiotic cell cycle; cell cycle; attachment of spindle microtubules to kinetochore; mitotic nuclear division	molecular_function	nucleus; condensed nuclear chromosome kinetochore; chromosome; condensed chromosome kinetochore; kinetochore; chromosome, centromeric region; COMA complex	0.7	1.06	0.12	0.626667		-0.08	0.15	0.04	0.0366667
YHR036W	YHR036W	BRL1	transport; mRNA export from nucleus; protein export from nucleus; protein transport; nuclear envelope organization; mRNA transport	molecular_function	membrane; nucleus; nuclear membrane; endoplasmic reticulum; nuclear envelope; integral component of membrane	0.03	0.82	1.03	0.626667	-0.11	-0.19	-0.12	0.19	-0.0575
IYCRCDELTA6-B						0.52	0.37	0.99	0.626667	0.03		0.15	0.23	0.136667
YMR001C	YMR001C	CDC5	phosphorylation; resolution of meiotic recombination intermediates; spindle assembly involved in meiosis; protein phosphorylation; synaptonemal complex disassembly; mitotic nuclear division; positive regulation of spindle pole body separation; cell division; protein localization; cell cycle	ATP binding; protein serine/threonine kinase activity; protein kinase activity; kinase activity; nucleotide binding; transferase activity; enzyme activator activity; transferase activity, transferring phosphorus-containing groups	spindle pole; nucleus; cellular bud neck	0.57	0.68		0.625	0.17	0.02	-0.28	0.04	-0.0125
YNR028W	YNR028W	CPR8	protein folding; protein peptidyl-prolyl isomerization; biological_process	peptidyl-prolyl cis-trans isomerase activity; isomerase activity	fungal-type vacuole	0.57	0.68		0.625	-0.52	-0.24	-0.52	-0.32	-0.4
YOR213C	YOR213C	SAS5	regulation of transcription, DNA-templated; transcription, DNA-templated; chromatin silencing at telomere; chromatin modification	histone acetyltransferase activity; acetyltransferase activity	nuclear chromosome, telomeric region; nucleus; SAS acetyltransferase complex; nuclear chromatin	-0.11	1.36		0.625	0.38	0.17	0.15	0.14	0.21
YMR103C	YMR103C					0.5	0.91	0.46	0.623333	0.08	-0.03	-0.05	0.06	0.015
SPL2YBR89C-A						0.9	0.23	0.74	0.623333	0.8	0.54	0.57	0.39	0.575
SPL2YNL096C						1	-0.38	1.25	0.623333	0.09	0.18	0.1	0.29	0.165
YDR031W	YDR031W	MIX14	aerobic respiration	molecular_function	nucleus; mitochondrial intermembrane space; mitochondrion; cytoplasm	0.81	0.68	0.38	0.623333	0.08	0.03	0.68	0.16	0.2375
YFR015C	YFR015C	GSY1	glycogen biosynthetic process; metabolic process	transferase activity, transferring glycosyl groups; glycogen (starch) synthase activity; catalytic activity; transferase activity	mitochondrion; cytoplasm	0.85	0.89	0.13	0.623333	0.34	1.95	0.23	0.42	0.735
YGL247W	YGL247W	BRR6	transport; mRNA export from nucleus; cellular lipid metabolic process; protein export from nucleus; nuclear envelope organization; mRNA transport	molecular_function	membrane; nuclear membrane; nucleus; nuclear envelope; integral component of membrane	0.69	0.89	0.29	0.623333	0.27		0.1	-0.27	0.0333333
YDL105W	YDL105W	NSE4	DNA repair; DNA recombination; cellular response to DNA damage stimulus	SUMO ligase activity	Smc5-Smc6 complex; nucleus	0.48	0.97	0.42	0.623333	0.07	0.5	0.68	0.42	0.4175
YDR123C	YDR123C	INO2	phospholipid biosynthetic process; regulation of transcription, DNA-templated; positive regulation of transcription from RNA polymerase II promoter; transcription, DNA-templated; lipid metabolic process	DNA binding; RNA polymerase II core promoter proximal region sequence-specific DNA binding transcription factor activity involved in positive regulation of transcription; protein dimerization activity	nucleus	0.98	0.57	0.32	0.623333	0.3	-0.01	0.09	0.17	0.1375
YNL273W	YNL273W	TOF1	DNA repair; DNA replication; replication fork protection; DNA replication checkpoint; meiotic cell cycle; replication fork arrest; maintenance of DNA repeat elements; cell cycle; mitotic sister chromatid cohesion; cellular response to DNA damage stimulus; negative regulation of DNA replication	molecular_function	nuclear chromosome; nucleus; replication fork protection complex; cytosol; nuclear replication fork		0.46	0.78	0.62	-0.58	-0.81	-0.8	-0.7	-0.7225
SPL2YLR316C						0.74	0.5		0.62	0.9	0.22	0.14	0.22	0.37
YDR310C	YDR310C	SUM1	negative regulation of transcription by competitive promoter binding; chromatin silencing at silent mating-type cassette; sporulation resulting in formation of a cellular spore; negative regulation of transcription from RNA polymerase II promoter during mitosis; positive regulation of DNA-dependent DNA replication initiation; regulation of transcription, DNA-templated; transcription, DNA-templated	DNA replication origin binding; RNA polymerase II core promoter proximal region sequence-specific DNA binding; DNA binding; sequence-specific DNA binding; RNA polymerase II core promoter proximal region sequence-specific DNA binding transcription factor activity involved in negative regulation of transcription	nucleus	0	0.31	1.55	0.62	0.05	-0.02	0.03	0.51	0.1425
YDR213W	YDR213W	UPC2	cellular response to hypoxia; positive regulation of sterol import by positive regulation of transcription from RNA polymerase II promoter; positive regulation of transcription from RNA polymerase II promoter; regulation of transcription, DNA-templated; positive regulation of ergosterol biosynthetic process by positive regulation of transcription from RNA polymerase II promoter; transcription, DN…	sequence-specific DNA binding RNA polymerase II transcription factor activity; RNA polymerase II core promoter proximal region sequence-specific DNA binding; metal ion binding; DNA binding; zinc ion binding; RNA polymerase II core promoter proximal region sequence-specific DNA binding transcription factor activity involved in positive regulation of transcription	membrane; nucleus; cytoplasm; perinuclear region of cytoplasm	0.3	0.67	0.89	0.62	-0.1	-0.25	-0.49	-0.35	-0.2975
YDR249C	YDR249C		biological_process	molecular_function	cellular_component	0.4	0.74	0.72	0.62	0.12	0.24	-0.52	-0.38	-0.135
YJL061W	YJL061W	NUP82	mRNA export from nucleus; ribosomal large subunit export from nucleus; transport; ribosomal small subunit export from nucleus; protein import into nucleus; protein export from nucleus; protein transport; mRNA transport	structural constituent of nuclear pore	membrane; nuclear membrane; nucleus; nuclear pore; nuclear pore linkers; cytosol; integral component of membrane; nuclear pore cytoplasmic filaments	0.88	0.56	0.42	0.62	0.31	-0.05	-0.24	-0.07	-0.0125
YGL075C	YGL075C	MPS2	karyogamy; spindle pole body duplication; protein localization to spindle pole body	structural molecule activity	cytoskeleton; membrane; nucleus; nuclear membrane; spindle pole body; nuclear envelope; cytoplasm; integral component of membrane	0.19	0.83	0.84	0.62	0.08	0.01	0.21	0.49	0.1975
YIL131C	YIL131C	FKH1	chromatin remodeling; regulation of transcription, DNA-templated; negative regulation of transcription involved in G2/M transition of mitotic cell cycle; negative regulation of transcription elongation from RNA polymerase II promoter; positive regulation of transcription involved in G2/M transition of mitotic cell cycle; mRNA 3'-end processing; termination of RNA polymerase II transcription; posi…	DNA replication origin binding; RNA polymerase II core promoter proximal region sequence-specific DNA binding; DNA binding; centromeric DNA binding; RNA polymerase II core promoter proximal region sequence-specific DNA binding transcription factor activity involved in positive regulation of transcription; double-stranded DNA binding; RNA polymerase II distal enhancer sequence-specific DNA binding…	nucleus; transcription factor complex; cytosol; nuclear chromatin	0.75	0.79	0.32	0.62	0.41	0.19	0.59	0.6	0.4475
YIL174W	YIL174W		biological_process	molecular_function	cellular_component	0.71		0.53	0.62	0.21	0.5	0.14	0.24	0.2725
YKL115C	YKL115C					0.65	1.68	-0.47	0.62	0.38	0.28	-0.25	0.04	0.1125
YKL070W	YKL070W		oxidation-reduction process; biological_process	molecular_function; FMN binding; oxidoreductase activity	mitochondrion	0.23	1.27	0.36	0.62	0.13	0.13	-0.08	0	0.045
YNR073C	YNR073C		mannitol metabolic process; metabolic process; biological_process; oxidation-reduction process	oxidoreductase activity, acting on the CH-OH group of donors, NAD or NADP as acceptor; mannitol dehydrogenase activity; catalytic activity; oxidoreductase activity; coenzyme binding	cellular_component	-0.72	0.93	1.64	0.616667	0.69	0.4	0.1	-0.06	0.2825
YOR016C	YOR016C	ERP4	transport; ER to Golgi vesicle-mediated transport; protein transport; vesicle-mediated transport	molecular_function	membrane; endoplasmic reticulum; integral component of membrane; endoplasmic reticulum membrane	0.67	0.4	0.78	0.616667	-0.75	-0.27	-0.13	-0.36	-0.3775
YAR064W	YAR064W		biological_process	molecular_function	cellular_component; membrane; integral component of membrane	0.88	0.29	0.68	0.616667	0.19	0.3	0.03	0.13	0.1625
YDR371W	YDR371W	CTS2	sporulation resulting in formation of a cellular spore; chitin catabolic process; metabolic process; polysaccharide catabolic process; carbohydrate metabolic process	molecular_function; hydrolase activity, hydrolyzing O-glycosyl compounds; hydrolase activity; chitinase activity; hydrolase activity, acting on glycosyl bonds	extracellular region; cytoplasm	0.44	1.12	0.29	0.616667	0.29	0.05	-0.03	0	0.0775
YDR520C	YDR520C	URC2	cytosine metabolic process; uracil catabolic process; regulation of transcription from RNA polymerase II promoter; regulation of transcription, DNA-templated; transcription, DNA-templated; transcription from RNA polymerase II promoter; nucleotide metabolic process	sequence-specific DNA binding RNA polymerase II transcription factor activity; DNA binding; metal ion binding; zinc ion binding; sequence-specific DNA binding	nucleus; cytoplasm	0.62	0.84	0.39	0.616667	-0.12	0.05	-0.56	-0.31	-0.235
YKL021C	YKL021C	MAK11	ribosome biogenesis; maturation of 5.8S rRNA from tricistronic rRNA transcript (SSU-rRNA, 5.8S rRNA, LSU-rRNA); ribosomal large subunit assembly; maturation of LSU-rRNA from tricistronic rRNA transcript (SSU-rRNA, 5.8S rRNA, LSU-rRNA); ribosomal large subunit biogenesis	molecular_function	membrane; nucleus; nuclear membrane; nucleolus	0.52	1.2	0.13	0.616667	0.18	-0.13	0.04	-0.02	0.0175
SPL2YNL012W						1.06	0.59	0.2	0.616667	1.07	-0.17	0.02	0.48	0.35
YBR228W	YBR228W	SLX1	DNA repair; DNA-dependent DNA replication; nucleic acid phosphodiester bond hydrolysis; DNA catabolic process, endonucleolytic; cellular response to DNA damage stimulus; DNA recombination	metal ion binding; hydrolase activity; 5'-flap endonuclease activity; endonuclease activity; nuclease activity	nucleus; Slx1-Slx4 complex	0.7	0.73	0.42	0.616667	0.41	0.32	0.29	0.36	0.345
YDR131C	YDR131C		protein ubiquitination; SCF-dependent proteasomal ubiquitin-dependent protein catabolic process	protein binding, bridging; ubiquitin-protein transferase activity	vacuole; SCF ubiquitin ligase complex	0.64	0.78	0.43	0.616667	-0.01	0.08	-0.22	-0.4	-0.1375
YEL070W	YEL070W	DSF1	mannitol metabolic process; metabolic process; oxidation-reduction process; biological_process	molecular_function; oxidoreductase activity, acting on the CH-OH group of donors, NAD or NADP as acceptor; catalytic activity; coenzyme binding; oxidoreductase activity	cellular_component	0.16	1.14	0.55	0.616667	0.08	-0.11	0.1	0.22	0.0725
YFL034W	YFL034W		biological_process	molecular_function	membrane; integral component of membrane	0.76	0.37	0.72	0.616667	-0.02	-0.07	-0.04	0.03	-0.025
YNR034W	YNR034W	SOL1	pentose-phosphate shunt; carbohydrate metabolic process; tRNA export from nucleus	molecular_function; 6-phosphogluconolactonase activity	nucleus; cytoplasm	0.41	0.82		0.615	0.1	-0.13	0.4	0.34	0.1775
YBR231C	YBR231C	SWC5	chromatin remodeling; regulation of transcription, DNA-templated; histone exchange; transcription, DNA-templated; chromatin modification	molecular_function	Swr1 complex; nucleus; cytosol		0.79	0.44	0.615	0.23	0.46	0.72	0.4	0.4525
YJL105W	YJL105W	SET4	biological_process; chromatin modification	molecular_function; metal ion binding; zinc ion binding	cellular_component	0.08	1.15		0.615	0.39	0.99	-0.14	-0.01	0.3075
YKR015C	YKR015C		biological_process	molecular_function	cellular_component	-0.01	0.54	1.31	0.613333	0.56	-0.02	0.08	-0.06	0.14
YMR254C	YMR254C					0.87	0.86	0.11	0.613333	0.06	0.02	0.21	0.25	0.135
YBR285W	YBR285W		biological_process	molecular_function	cellular_component	0.13	1.26	0.45	0.613333	-0.13	-0.04	-0.01	-0.15	-0.0825
YLR133W	YLR133W	CKI1	phospholipid biosynthetic process; phosphatidylethanolamine biosynthetic process; phosphorylation; CDP-choline pathway; phosphatidylcholine biosynthetic process; glycerophospholipid biosynthetic process; lipid metabolic process	ATP binding; ethanolamine kinase activity; kinase activity; nucleotide binding; phosphotransferase activity, alcohol group as acceptor; choline kinase activity; transferase activity; transferase activity, transferring phosphorus-containing groups	cytoplasm	0.34	0.85	0.65	0.613333	0.14	0.19	-0.05	0.04	0.08
YLR411W	YLR411W	CTR3	copper ion transmembrane transport; transport; copper ion import; ion transport; copper ion transport	copper ion transmembrane transporter activity; copper uptake transmembrane transporter activity	membrane; integral component of plasma membrane; cytoplasmic vesicle; integral component of membrane; cytoplasmic vesicle membrane	0.7	0.89	0.25	0.613333	0.23	0.2	-0.13	-0.02	0.07
YOR114W	YOR114W		biological_process	molecular_function	cellular_component	0.66	0.51	0.67	0.613333	-0.32	-0.27		-0.6	-0.396667
IYHR215W						0.16	0.42	1.25	0.61	0.55	0.32	0.34	0.69	0.475
YLL047W	YLL047W					-0.11	1.33		0.61	0.18	0.3	-0.21	0.12	0.0975
YNR025C	YNR025C					0.01	0.81	1.01	0.61	-0.04	-0.1	-0.22	0	-0.09
YAL015C	YAL015C	NTG1	base-excision repair, AP site formation; base-excision repair; DNA repair; metabolic process; positive regulation of mitochondrial DNA replication; cellular response to oxidative stress; DNA catabolic process, endonucleolytic; cellular response to DNA damage stimulus	DNA binding; DNA-(apurinic or apyrimidinic site) lyase activity; catalytic activity; hydrolase activity, acting on glycosyl bonds; lyase activity; oxidized pyrimidine nucleobase lesion DNA N-glycosylase activity; hydrolase activity; oxidized purine nucleobase lesion DNA N-glycosylase activity	nucleus; mitochondrion	0.94	0.81	0.08	0.61	0.44	0.41	0.3	0.22	0.3425
SPL2YJR094W-A							0.61	0.61	0.61	-0.06		-0.25	-0.05	-0.12
YBL029W	YBL029W		biological_process	molecular_function	nucleus; cytoplasm		0.34	0.88	0.61	0.66	-0.13	0.16	0.04	0.1825
YBR161W	YBR161W	CSH1	glycosphingolipid biosynthetic process; sphingolipid biosynthetic process	transferase activity, transferring glycosyl groups; mannosyltransferase activity; transferase activity	membrane; vacuolar membrane; fungal-type vacuole; integral component of membrane; vacuole	1.24	0.57	0.02	0.61	-0.05	-0.22	-0.22	0.25	-0.06
YDR217C	YDR217C	RAD9	mitotic G1 DNA damage checkpoint; DNA repair; DNA damage checkpoint; nucleotide-excision repair; G1 DNA damage checkpoint; intra-S DNA damage checkpoint; positive regulation of transcription from RNA polymerase II promoter; regulation of cell cycle; cellular response to DNA damage stimulus; cell cycle; negative regulation of DNA replication	histone binding; enzyme activator activity; double-stranded DNA binding	nucleus; chromatin	0.44	0.12	1.27	0.61	0.39	0.04	0.35	0.07	0.2125
YGR278W	YGR278W	CWC22	mRNA processing; mRNA splicing, via spliceosome; RNA splicing	molecular_function; RNA binding	U2-type spliceosomal complex; nucleus; U2-type catalytic step 1 spliceosome; spliceosomal complex; cytoplasm	0.65	0.85	0.33	0.61	0.21	0.29	0.09	0.27	0.215
YGR099W	YGR099W	TEL2	protein localization to chromosome; telomere maintenance via telomerase; telomere maintenance	DNA binding; telomeric DNA binding	nuclear chromosome, telomeric region; nucleus; chromosome, telomeric region; ASTRA complex; chromosome		0.95	0.27	0.61	0.17	0.05	-0.19	-0.19	-0.04
YKL134C	YKL134C	OCT1	protein processing involved in protein targeting to mitochondrion; cellular iron ion homeostasis; proteolysis; protein stabilization	metal ion binding; metalloendopeptidase activity; hydrolase activity; metallopeptidase activity; peptidase activity	mitochondrial matrix; mitochondrion	0.61			0.61	-0.06	-0.05	-0.06	0.12	-0.0125
YMR180C	YMR180C	CTL1	mRNA processing; biological_process; polynucleotide 5' dephosphorylation	hydrolase activity; polynucleotide 5'-phosphatase activity; transferase activity	nucleus; cytoplasm	0.84	0.99	-0.01	0.606667	-0.05	-0.06	-0.14	0.21	-0.01
YOR083W	YOR083W	WHI5	negative regulation of transcription involved in G1/S transition of mitotic cell cycle; regulation of transcription, DNA-templated; regulation of cell size; transcription, DNA-templated; cell cycle	RNA polymerase II transcription factor binding transcription factor activity involved in negative regulation of transcription; RNA polymerase II transcription factor recruiting transcription factor activity	nucleus; cytoplasm; SBF transcription complex	0.33	0.55	0.94	0.606667	0.14	-0.19	-0.31	0	-0.09
YOR345C	YOR345C					0.03	1.09	0.7	0.606667	0.37	0.1	-0.03	0.14	0.145
SPL2YDR025W						0.33	0.24	1.25	0.606667	0.31	0.09	0.01	0.19	0.15
Q0010	Q0010					0.55	0.5	0.77	0.606667	0.68	0.54	0.54	0.66	0.605
YDR269C	YDR269C					0.33	0.93	0.56	0.606667	-0.08	0.08	0.4	0.6	0.25
YDL026W	YDL026W					0.69	0.62	0.51	0.606667	0.13	0.75	0.18	0.52	0.395
YFL017C	YFL017C	GNA1	UDP-N-acetylglucosamine biosynthetic process	transferase activity, transferring acyl groups; transferase activity; N-acetyltransferase activity; glucosamine 6-phosphate N-acetyltransferase activity	nucleus; cytoplasm	0.73	0.98	0.11	0.606667	0.08	0.26	0.45	0.38	0.2925
YGL262W	YGL262W		biological_process	molecular_function	cellular_component	0.28	0.62	0.92	0.606667	-0.01	-0.34	-0.11		-0.153333
YGR110W	YGR110W	CLD1	cardiolipin metabolic process; cardiolipin acyl-chain remodeling	hydrolase activity; transferase activity; phospholipase A2 activity	mitochondrial inner membrane; mitochondrion	0.16	1.11	0.55	0.606667	0.45	0.06	0.13	-0.02	0.155
YIL169C	YIL169C		signal transduction; biological_process	molecular_function; signal transducer activity	membrane; cellular_component	0.43	0.93	0.46	0.606667	0.36	-0.36	-0.12	-0.07	-0.0475
YIL156W	YIL156W	UBP7	proteolysis; ubiquitin-dependent protein catabolic process; protein deubiquitination	ubiquitin-specific protease activity; peptidase activity; cysteine-type peptidase activity; hydrolase activity; ubiquitinyl hydrolase activity	cytoplasm	0.46	-0.18	1.54	0.606667	0.36	-0.18	-0.24	-0.03	-0.0225
IYCL005W						0.37	0.64	0.81	0.606667	0.28	0.17		0.11	0.186667
YPR061C	YPR061C	JID1	biological_process	molecular_function	membrane; integral component of membrane; mitochondrial membrane; mitochondrion	0.69	0.67	0.46	0.606667		-0.06	-0.38	0	-0.146667
SPL2YCR097W-2						1.14	-0.1	0.78	0.606667	0.54	0.23	0.02	0.12	0.2275
YFL043C						0.07	0.87	0.88	0.606667	0.46		0.48	0.56	0.5
YGR288W	YGR288W	MAL13	regulation of transcription from RNA polymerase II promoter; maltose metabolic process; regulation of transcription, DNA-templated; cellular carbohydrate metabolic process; transcription, DNA-templated; transcription from RNA polymerase II promoter	sequence-specific DNA binding RNA polymerase II transcription factor activity; metal ion binding; DNA binding; zinc ion binding; sequence-specific DNA binding transcription factor activity	nucleus	0.2	1.2	0.42	0.606667	0.01	0.13	0.06	0.07	0.0675
YGR016W	YGR016W		biological_process	molecular_function	membrane; integral component of membrane	0.71	0.86	0.25	0.606667	0.42	0.11	0.06	0.45	0.26
YML020W	YML020W		biological_process	molecular_function	cellular_component	0.1	1.2	0.51	0.603333	0.19	0.15	-0.04	0.01	0.0775
YNL194C	YNL194C		ascospore formation	molecular_function	membrane; endoplasmic reticulum; cell cortex; integral component of membrane; cytoplasm; plasma membrane	-0.01	0.73	1.09	0.603333	0.25	-0.03	0.06	0.3	0.145
YNL133C	YNL133C	FYV6	double-strand break repair via nonhomologous end joining	molecular_function	nucleus; chromosome, telomeric region; chromosome	0.65	0.17	0.99	0.603333	-0.02	-0.14	-0.41	-0.44	-0.2525
YGR062C	YGR062C	COX18	protein insertion into mitochondrial membrane from inner side; protein insertion into membrane	membrane insertase activity	membrane; integral component of membrane; mitochondrial inner membrane; mitochondrion; integral component of mitochondrial inner membrane	0.66	0.85	0.3	0.603333	0.28	0.16	0.1	0.23	0.1925
YIL132C	YIL132C	CSM2	recombinational repair; DNA repair; maintenance of rDNA; error-free translesion synthesis; meiotic cell cycle; DNA recombinase assembly; cellular response to DNA damage stimulus; meiotic chromosome segregation	molecular_function	site of double-strand break; nucleus; cytoplasm; Shu complex	0.59	0.9	0.32	0.603333	0.63		0.16	0.23	0.34
YKL113C	YKL113C	RAD27	base-excision repair; DNA repair; DNA replication; gene conversion at mating-type locus, DNA repair synthesis; replicative cell aging; nucleic acid phosphodiester bond hydrolysis; DNA catabolic process, endonucleolytic; base-excision repair, base-free sugar-phosphate removal; DNA replication, removal of RNA primer; cellular response to DNA damage stimulus; double-strand break repair via nonhomolo…	magnesium ion binding; DNA binding; 5'-flap endonuclease activity; catalytic activity; nuclease activity; hydrolase activity, acting on ester bonds; 5'-3' exonuclease activity; exonuclease activity; metal ion binding; hydrolase activity; endonuclease activity	nucleoplasm; nucleus; nucleolus; cytosol; mitochondrion	0.46	1.13	0.22	0.603333	0.38	0.69	0.53	0.4	0.5
YCR003W	YCR003W	MRPL32	mitochondrial translation; translation	structural constituent of ribosome	ribosome; large ribosomal subunit; mitochondrial large ribosomal subunit; ribonucleoprotein complex; mitochondrial inner membrane; mitochondrion	0.68	0.52		0.6	-0.03	-0.04	-0.19	-0.36	-0.155
YAR040C						0.03	1.14	0.63	0.6	0.07	0.03	-0.1	-0.12	-0.03
YOL162W	YOL162W		transport; transmembrane transport	transmembrane transporter activity	membrane; integral component of membrane	0.65	0.91	0.24	0.6	0.06	-0.34	-0.39	-0.19	-0.215
YOR205C	YOR205C	GEP3	maturation of SSU-rRNA	molecular_function; GTP binding	mitochondrial inner membrane; mitochondrion		1.52	-0.32	0.6	0.35	0.29	-0.03	0.24	0.2125
YPR192W	YPR192W	AQY1	water transport; transport; transmembrane transport; ascospore formation	water channel activity; transporter activity	membrane; endoplasmic reticulum; integral component of membrane; endoplasmic reticulum membrane; plasma membrane	0.42	0.88	0.5	0.6	0.24	-0.02	0.2	0.14	0.14
YDR522C	YDR522C	SPS2	ascospore wall assembly; sporulation resulting in formation of a cellular spore; ascospore formation; meiotic cell cycle	molecular_function	fungal-type cell wall; membrane; anchored component of membrane; plasma membrane	-0.04	1.21	0.63	0.6	-0.12	-0.22	-0.39	-0.35	-0.27
YDR265W	YDR265W	PEX10	peroxisome organization; protein ubiquitination; protein import into peroxisome matrix; protein polyubiquitination	metal ion binding; protein binding; zinc ion binding; ubiquitin-protein transferase activity	membrane; integral component of peroxisomal membrane; peroxisome; peroxisomal membrane	0.67	0.95	0.18	0.6	-0.06	-0.04	-0.15	-0.11	-0.09
YGL166W	YGL166W	CUP2	regulation of transcription from RNA polymerase II promoter; regulation of transcription, DNA-templated; transcription, DNA-templated; response to copper ion	metal ion binding; DNA binding; RNA polymerase II core promoter proximal region sequence-specific DNA binding; copper ion binding; copper ion regulated core promoter proximal region sequence-specific DNA binding RNA polymerase II transcription factor activity; sequence-specific DNA binding transcription factor activity	nucleus	0.5	0.65	0.65	0.6	-0.09	-0.29	-0.18	0.14	-0.105
YIL037C	YIL037C	PRM2	karyogamy involved in conjugation with cellular fusion	molecular_function	membrane; integral component of membrane	-0.4	1	1.2	0.6	0.57	0.41	-0.23	-0.18	0.1425
YML076C	YML076C	WAR1	regulation of transcription, DNA-templated; positive regulation of transcription from RNA polymerase II promoter in response to acidity; transcription, DNA-templated; transcription from RNA polymerase II promoter	DNA binding; metal ion binding; sequence-specific DNA binding RNA polymerase II transcription factor activity; zinc ion binding; sequence-specific DNA binding; sequence-specific DNA binding transcription factor activity	nucleus; mitochondrion	0.34	1.28	0.17	0.596667	0.07	0.2	-0.43	-0.07	-0.0575
YNL009W	YNL009W	IDP3	tricarboxylic acid cycle; fatty acid beta-oxidation; glyoxylate cycle; NADPH regeneration; isocitrate metabolic process; oxidation-reduction process	magnesium ion binding; isocitrate dehydrogenase (NADP+) activity; metal ion binding; oxidoreductase activity, acting on the CH-OH group of donors, NAD or NADP as acceptor; NAD binding; oxidoreductase activity	peroxisome; mitochondrion; cytoplasm	0.29	1.24	0.26	0.596667	-0.16	-0.04	-0.31	-0.02	-0.1325
YPL051W	YPL051W	ARL3	intracellular protein transport; transport; Golgi to plasma membrane protein transport; protein localization to organelle; small GTPase mediated signal transduction; protein transport	nucleotide binding; GTP binding; GTPase activity	nuclear outer membrane-endoplasmic reticulum membrane network; Golgi apparatus; intracellular	0.77	1.14	-0.12	0.596667	0.08	-0.04	0.07	-0.04	0.0175
YPL027W	YPL027W	SMA1	sporulation resulting in formation of a cellular spore; ascospore-type prospore membrane assembly	molecular_function	prospore membrane	0.31	0.03	1.45	0.596667	0.14	-0.24	-0.15	0.12	-0.0325
YCL063W	YCL063W	VAC17	vacuole inheritance	protein anchor	vacuolar membrane; membrane; fungal-type vacuole membrane; Myo2p-Vac17p-Vac8p transport complex; vacuole	0.99	0.41	0.39	0.596667	-0.02	0.06	0.06	0.16	0.065
YCL038C	YCL038C	ATG22	transport; amino acid transport; amino acid transmembrane export from vacuole; autophagy	molecular_function	vacuolar membrane; membrane; integral component of fungal-type vacuolar membrane; integral component of membrane; vacuole	-0.12	0.5	1.41	0.596667	-0.08	-0.15	-0.11	-0.2	-0.135
FRAGYLR202C						-0.05	1.1	0.74	0.596667	0.46	0.12	-0.16	0.01	0.1075
YKL012W	YKL012W	PRP40	mRNA processing; mRNA splicing, via spliceosome; RNA splicing	RNA binding	U1 snRNP; nucleus; U2-type prespliceosome; ribonucleoprotein complex	0.08	1.26	0.45	0.596667	0.28	0.09	0.01	0.32	0.175
YKR002W	YKR002W	PAP1	snoRNA polyadenylation; mRNA processing; RNA 3'-end processing; RNA polyadenylation; mRNA polyadenylation	polynucleotide adenylyltransferase activity; RNA binding; metal ion binding; ATP binding; nucleotide binding; nucleotidyltransferase activity; transferase activity	nucleoplasm; nucleus; mRNA cleavage and polyadenylation specificity factor complex	0.75	0.22	0.82	0.596667	0.21	0.25	-0.04	-0.1	0.08
YBR277C	YBR277C					1.19	0.41	0.19	0.596667	-0.11	-0.02	-0.22	-0.04	-0.0975
YLL042C	YLL042C	ATG10	transport; CVT pathway; late nucleophagy; cellular protein modification process; autophagy; protein transport; macroautophagy; piecemeal microautophagy of nucleus; mitochondrion degradation	Atg12 ligase activity; ligase activity	membrane; cellular_component; cytoplasm; pre-autophagosomal structure membrane	0.14	0.88	0.76	0.593333	0.41	0.02	-0.08	-0.02	0.0825
YPR193C	YPR193C	HPA2	protein homotetramerization; histone acetylation; chromatin modification	transferase activity, transferring acyl groups; histone acetyltransferase activity; N-acetyltransferase activity; transferase activity; protein homodimerization activity	cytoplasm	0.38	0.37	1.03	0.593333	0.35	0.12	-0.57	-0.08	-0.045
YDR524C	YDR524C	AGE1	regulation of ARF GTPase activity; transport; ER to Golgi vesicle-mediated transport; positive regulation of GTPase activity; intra-Golgi vesicle-mediated transport; protein transport	ARF GTPase activator activity; metal ion binding; zinc ion binding; GTPase activator activity; phospholipid binding	endosome; trans-Golgi network; cytoplasm	1.09	0.55	0.14	0.593333	0.03	-0.71	-0.4	-0.12	-0.3
YFR007W	YFR007W	YFH7	phosphorylation	ATP binding; nucleotide binding; kinase activity; transferase activity; ATPase activity	cellular_component	0.99	0.53	0.26	0.593333	0.91	0.43	0.17	0.16	0.4175
YKR023W	YKR023W		regulation of transcription, DNA-templated; biological_process	molecular_function; zinc ion binding	nucleus; mitochondrion; cytoplasm	-0.07	0.72	1.13	0.593333	0.14	0.13	0.16	0.33	0.19
YCRWDELTA11						0.21	0.37	1.2	0.593333	0.27	0.47	0.05	0.08	0.2175
YMR265C	YMR265C		biological_process	molecular_function	cellular_component		0.81	0.37	0.59	0.22	0.01		0.2	0.143333
YOL110W	YOL110W	SHR5	protein palmitoylation; protein targeting to membrane	palmitoyltransferase activity	membrane; extrinsic component of endoplasmic reticulum membrane; endoplasmic reticulum; endoplasmic reticulum palmitoyltransferase complex; endoplasmic reticulum membrane	0.87	0.56	0.34	0.59	0.24	-0.18	-0.08	0.01	-0.0025
YDR272W	YDR272W	GLO2	methylglyoxal catabolic process to D-lactate; glutathione biosynthetic process	metal ion binding; hydrolase activity; hydroxyacylglutathione hydrolase activity; zinc ion binding	cytoplasm	0.55	0.67	0.55	0.59	-0.06	0.17	0.39	0.53	0.2575
YKL186C	YKL186C	MTR2	ribosomal large subunit export from nucleus; poly(A)+ mRNA export from nucleus; transport; ribosomal small subunit export from nucleus	protein binding	nuclear RNA export factor complex; nuclear pore; nucleus; integral component of membrane	0.95	0.39	0.43	0.59	-0.22	-0.32	-0.32	-0.35	-0.3025
YLR434C	YLR434C					0.59			0.59	0.01	-0.26	-0.36	-0.4	-0.2525
YOL023W	YOL023W	IFM1	translational initiation; mitochondrial translation; GTP catabolic process; translation; mitochondrial translational initiation	translation initiation factor activity; nucleotide binding; tRNA binding; GTP binding; GTPase activity	intracellular; mitochondrion	0.05	1.12	0.6	0.59	0.2	0.46	0.18	0.23	0.2675
YPL173W	YPL173W	MRPL40	mitochondrial translation; translation	structural constituent of ribosome	ribosome; mitochondrial large ribosomal subunit; ribonucleoprotein complex; intracellular; mitochondrion		0.59		0.59	0.11	0.17	0.24	0.13	0.1625
SPL2YDL115C						1.09	0.58	0.1	0.59	0.18	-0.21	0.32	0	0.0725
YPR199C	YPR199C	ARR1	regulation of transcription, DNA-templated; response to arsenic-containing substance; positive regulation of transcription from RNA polymerase II promoter in response to arsenic-containing substance; transcription, DNA-templated	RNA polymerase II core promoter proximal region sequence-specific DNA binding; DNA binding; sequence-specific DNA binding; RNA polymerase II core promoter proximal region sequence-specific DNA binding transcription factor activity involved in positive regulation of transcription; sequence-specific DNA binding transcription factor activity	nucleus; cytoplasm	0.29	1.22	0.26	0.59	-0.13	0.52	0.28	0.64	0.3275
YPR201W	YPR201W	ARR3	transport; antimonite transport; transmembrane transport; arsenite transport; response to arsenic-containing substance; bile acid and bile salt transport; sodium ion transport	arsenite transmembrane transporter activity; antimonite transmembrane transporter activity; bile acid:sodium symporter activity; antiporter activity; inorganic anion transmembrane transporter activity	membrane; integral component of membrane; plasma membrane	0.11	1.16	0.5	0.59	-0.14	-0.09		-0.09	-0.106667
YAL067C	YAL067C	SEO1	transport; transmembrane transport	transporter activity	membrane; integral component of membrane	0.58	1.01	0.18	0.59	0.49	0.31		-0.1	0.233333
YDR274C	YDR274C					0.71	0.8	0.26	0.59	0.05	0.62	0.9	0.72	0.5725
YJL018W						0.44	0.13	1.2	0.59	0.41	0.02	-0.24	-0.09	0.025
YHR171W	YHR171W	ATG7	transport; C-terminal protein lipidation; CVT pathway; late nucleophagy; protein modification by small protein conjugation; mitochondrion degradation; piecemeal microautophagy of nucleus; autophagy; protein transport; macroautophagy	APG8 activating enzyme activity; catalytic activity; APG12 activating enzyme activity	membrane; cytosol; pre-autophagosomal structure; mitochondrion; cytoplasm	0.24	1.44	0.09	0.59	-0.04	0.09	-0.24	-0.07	-0.065
YIL054W	YIL054W		biological_process	molecular_function	cellular_component; membrane; integral component of membrane	0.19	1.03	0.55	0.59	0.31	0.2	-0.18	-0.16	0.0425
YIL164C	YIL164C	NIT1	nitrogen compound metabolic process; biological_process	hydrolase activity, acting on carbon-nitrogen (but not peptide) bonds; nitrilase activity	cellular_component	0.93	0.3	0.54	0.59	0.46	0.51	0.07	0.14	0.295
YDR372C	YDR372C	VPS74	transport; protein localization to Golgi apparatus; regulation of phosphatidylinositol dephosphorylation; retrograde vesicle-mediated transport, Golgi to ER; protein transport; endoplasmic reticulum unfolded protein response	lipid binding; phosphatidylinositol-4-phosphate binding; enzyme binding	membrane; nucleus; Golgi cisterna membrane; Golgi apparatus; cytosol; extrinsic component of membrane; cytoplasm; Golgi medial cisterna	1.17	1.07	-0.48	0.586667	0.01	-0.21	0.11	-0.06	-0.0375
YHR016C	YHR016C	YSC84	actin filament organization; actin cytoskeleton organization; actin filament bundle assembly; endocytosis; actin cortical patch localization	actin filament binding	cytoskeleton; actin cortical patch; cytoplasm	-0.12	0.53	1.35	0.586667	0.33	0.75	0.62	0.56	0.565
YLR136C	YLR136C	TIS11	cellular iron ion homeostasis; nuclear-transcribed mRNA catabolic process	mRNA binding; metal ion binding; RNA binding	nucleus; cytoplasm; cytoplasmic mRNA processing body	1.21	0.49	0.06	0.586667	0.07		-0.19	-0.16	-0.0933333
YML126C	YML126C	ERG13	isoprenoid biosynthetic process; steroid metabolic process; steroid biosynthetic process; sterol biosynthetic process; metabolic process; ergosterol biosynthetic process; lipid metabolic process	hydroxymethylglutaryl-CoA synthase activity; catalytic activity; transferase activity	nucleus	0.03	1.21	0.52	0.586667	-0.28	-0.14	-0.33	-0.16	-0.2275
YFR045W	YFR045W		transport; transmembrane transport	transporter activity	membrane; mitochondrial inner membrane; integral component of membrane; mitochondrion	1.09	0.72	-0.05	0.586667	0.08	-0.06	0.09	0.13	0.06
FRAGYDR305C						0.74	0.7	0.32	0.586667	0.93	0.39	0.28	0.2	0.45
YKL140W	YKL140W	TGL1	lipid catabolic process; cellular lipid metabolic process; sterol metabolic process; lipid metabolic process	hydrolase activity; lipase activity; sterol esterase activity	membrane; lipid particle; integral component of membrane	0.94	0.64	0.18	0.586667	-0.75	-0.38	-1.05	-0.83	-0.7525
YOR174W	YOR174W	MED4	regulation of transcription from RNA polymerase II promoter; regulation of transcription, DNA-templated; transcription, DNA-templated; transcription from RNA polymerase II promoter	molecular_function; RNA polymerase II transcription cofactor activity	core mediator complex; nucleus; mediator complex	0.25	0.92	0.59	0.586667	0.02	-0.05	-0.11	-0.09	-0.0575
YBR297W	YBR297W	MAL33	regulation of transcription from RNA polymerase II promoter; maltose metabolic process; regulation of transcription, DNA-templated; cellular carbohydrate metabolic process; transcription, DNA-templated; transcription from RNA polymerase II promoter	metal ion binding; sequence-specific DNA binding RNA polymerase II transcription factor activity; DNA binding; zinc ion binding; sequence-specific DNA binding transcription factor activity	nucleus	-0.16	1.13	0.79	0.586667	0.11	-0.15	-0.22	-0.21	-0.1175
SPL2YHR039C-B						0.65	0.73	0.38	0.586667	0.46	0.33	0.16	-0.01	0.235
YDR132C	YDR132C		protein homooligomerization; biological_process	molecular_function	nucleus; mitochondrion; cytoplasm	0.71	0.69	0.36	0.586667	-0.18	-0.15	-0.32	-0.36	-0.2525
YGL121C	YGL121C	GPG1	invasive growth in response to glucose limitation; signal transduction	signal transducer activity	cellular_component; cytoplasm	0.42	1.22	0.12	0.586667	0.42	0.11	-0.08	-0.17	0.07
YHR011W	YHR011W	DIA4	pseudohyphal growth; invasive growth in response to glucose limitation; mitochondrial seryl-tRNA aminoacylation; tRNA aminoacylation for protein translation; selenocysteinyl-tRNA(Sec) biosynthetic process; translation; seryl-tRNA aminoacylation	serine-tRNA ligase activity; ATP binding; nucleotide binding; aminoacyl-tRNA ligase activity; ligase activity	mitochondrial matrix; mitochondrion; cytoplasm	0.13	1.04	0.59	0.586667		-0.11	0.33	0.17	0.13
YML103C	YML103C	NUP188	transport; protein import into nucleus; nuclear pore organization; protein transport; mRNA transport; mRNA export from nucleus in response to heat stress	structural constituent of nuclear pore	membrane; nucleus; nuclear pore; nuclear membrane; nuclear pore inner ring; integral component of membrane	0.39	0.78		0.585	-0.44	-0.31	-0.84	-0.54	-0.5325
YDR406W	YDR406W	PDR15	transport; transmembrane transport; response to drug; ATP catabolic process	ATP binding; nucleotide binding; ATPase activity, coupled to transmembrane movement of substances; ATPase activity	membrane; integral component of membrane	0.04	1.13		0.585	0.03	-0.52	-0.69	-0.51	-0.4225
YLR139C	YLR139C	SLS1	mitochondrial translation; translation; aerobic respiration	molecular_function	membrane; mitochondrial nucleoid; integral component of membrane; mitochondrial inner membrane; mitochondrion	0.21	0.07	1.47	0.583333	0.32	0.15	-0.23	0.12	0.09
YMR126C	YMR126C	DLT1	biological_process	molecular_function	membrane; cellular_component; integral component of membrane	0.07	1.36	0.32	0.583333	0.05	0.09	-0.14	0.12	0.03
YCL003W						0.85	0.22	0.68	0.583333	0.04	0.21	0.03	0.21	0.1225
YOR158W	YOR158W	PET123	mitochondrial translation	structural constituent of ribosome	ribosome; ribonucleoprotein complex; mitochondrial small ribosomal subunit; mitochondrion	1.31	-0.23	0.67	0.583333	-0.45		-0.39	-0.07	-0.303333
YPR093C	YPR093C	ASR1	protein ubiquitination; response to ethanol	metal ion binding; zinc ion binding; ubiquitin-protein transferase activity	nucleus; cytoplasm	0.8	0.06	0.89	0.583333	-0.24	-0.12	-0.17		-0.176667
SPL2YJL024C						1.6	-0.21	0.36	0.583333	0.3	0.08	0.19	0.24	0.2025
SPL2YDR424C						0.43	0.51	0.81	0.583333	0.23	-0.11	0.2	-0.32	0
SPL2YMR201C						0.92	0.18	0.65	0.583333	0.28	0.16	0.84	0.39	0.4175
YDR277C	YDR277C	MTH1	glucose transport; signal transduction	molecular_function	cellular_component	0.87	0.83	0.05	0.583333	0.26	1.29	0.66	0.81	0.755
YDL033C	YDL033C	SLM3	mitochondrial tRNA thio-modification; tRNA processing	RNA binding; ATP binding; tRNA (5-methylaminomethyl-2-thiouridylate)-methyltransferase activity; nucleotide binding; sulfurtransferase activity; tRNA binding; transferase activity	mitochondrion; cytoplasm	0.81	0.8	0.14	0.583333	0.16	0.56	0.31	0.55	0.395
YER013W	YER013W	PRP22	mRNA processing; generation of catalytic spliceosome for second transesterification step; ATP catabolic process; RNA splicing; spliceosomal complex disassembly	RNA binding; second spliceosomal transesterification activity; ATP binding; helicase activity; nucleic acid binding; ATP-dependent helicase activity; hydrolase activity; ATP-dependent RNA helicase activity; nucleotide binding	U2-type catalytic step 2 spliceosome; nucleus; U2-type post-spliceosomal complex	0.39	0.9	0.46	0.583333	0.12	-0.23	0.06	-0.05	-0.025
YGL188C	YGL188C					0.58	0.89	0.28	0.583333	0.42	0.05	0.22	-0.11	0.145
YKL119C	YKL119C	VPH2	vacuolar proton-transporting V-type ATPase complex assembly; vacuolar acidification	molecular_function	membrane; endoplasmic reticulum; integral component of membrane; endoplasmic reticulum membrane	0.24	1.03	0.48	0.583333	-0.01	-0.26	-0.22	0	-0.1225
YML118W	YML118W	NGL3	nucleic acid phosphodiester bond hydrolysis; polyadenylation-dependent RNA catabolic process	poly(A)-specific ribonuclease activity; exonuclease activity; hydrolase activity; endonuclease activity; nuclease activity	cellular_component	0.24	0.92		0.58	0.43	0.09	-0.03	0.09	0.145
YHR109W	YHR109W	CTM1	methylation; peptidyl-lysine methylation	methyltransferase activity; [cytochrome c]-lysine N-methyltransferase activity; transferase activity	cytosol; cytoplasm	0.33	1.3	0.11	0.58	0	0.13	-0.36	0.07	-0.04
YNL003C	YNL003C	PET8	transport; S-adenosyl-L-methionine transport	S-adenosyl-L-methionine transmembrane transporter activity	membrane; integral component of membrane; mitochondrial inner membrane; mitochondrion	0.2	0.4	1.14	0.58	0.14	-0.33	-0.4	-0.04	-0.1575
SPL2YPL129W							0.17	0.99	0.58	0.33	0.02	-0.15	-0.16	0.01
SPL2YHR001W-A						0.26	0.96	0.52	0.58	0.69	-0.08	-0.01	0.25	0.2125
YBL065W	YBL065W					0.04	1.15	0.55	0.58	-0.06	0.13		-0.15	-0.0266667
SPL2YDR139C							0.96	0.2	0.58	0.39	0.18	0.59	0.33	0.3725
YEL041W	YEL041W	YEF1	phosphorylation; metabolic process; NADP biosynthetic process; NAD metabolic process	NAD+ kinase activity; ATP binding; kinase activity; nucleotide binding; transferase activity; NADH kinase activity	cellular_component	0.14	0.73	0.87	0.58	0.01		0.19	0.14	0.113333
YFR002W	YFR002W	NIC96	transport; ribosomal large subunit export from nucleus; protein import into nucleus; nuclear pore organization; protein transport; mRNA transport	structural constituent of nuclear pore	membrane; nucleus; nuclear pore; nuclear membrane; nuclear pore nuclear basket; nuclear pore linkers; integral component of membrane	0.46	0.42	0.86	0.58	-0.01	0.08	0.06	0.33	0.115
YGL061C	YGL061C	DUO1	chromosome segregation; positive regulation of attachment of spindle microtubules to kinetochore; cell division; positive regulation of microtubule polymerization; cell cycle; mitotic nuclear division; attachment of spindle microtubules to kinetochore	microtubule plus-end binding; microtubule binding	cytoskeleton; mitotic spindle; nucleus; DASH complex; microtubule; chromosome; cytoplasm; chromosome, centromeric region; spindle; kinetochore; condensed chromosome kinetochore		1.23	-0.07	0.58	0.26	0.37	0.57	0.18	0.345
YHR075C	YHR075C	PPE1	mitochondrial translation; protein demethylation	hydrolase activity; carboxylic ester hydrolase activity; structural constituent of ribosome	mitochondrial small ribosomal subunit	0.57	1.31	-0.14	0.58	0.13	-0.24	-0.02	0.04	-0.0225
YIL099W	YIL099W	SGA1	sporulation resulting in formation of a cellular spore; glycogen catabolic process; metabolic process; carbohydrate metabolic process; polysaccharide catabolic process; polysaccharide metabolic process	hydrolase activity, hydrolyzing O-glycosyl compounds; hydrolase activity; catalytic activity; hydrolase activity, acting on glycosyl bonds; glucan 1,4-alpha-glucosidase activity	fungal-type vacuole; prospore membrane	0.03	1.22	0.49	0.58	0.01	0.19	-0.01	-0.25	-0.015
YIR041W	YIR041W	PAU15	response to stress; biological_process	molecular_function	cellular_component	-0.77	1.17	1.34	0.58	-0.1	0.18	-0.44	-0.22	-0.145
YMR077C	YMR077C	VPS20	transport; intralumenal vesicle formation; late endosome to vacuole transport; ubiquitin-dependent protein catabolic process via the multivesicular body sorting pathway; protein transport	protein binding	endosome; vacuolar membrane; endosome membrane; membrane; ESCRT III complex; cytoplasm; vacuole	0.57	1.36	-0.2	0.576667	-0.16	-0.25	0.08	0.17	-0.04
YKR078W	YKR078W		biological_process	phosphatidylinositol-3-phosphate binding; phosphatidylinositol binding	cytoplasm	1.07	1.31	-0.65	0.576667	0.55	0.26	0.13	0.32	0.315
YCLX10C						0.54	0.76	0.43	0.576667	0.19	-0.21	0.03	-0.04	-0.0075
YNR004W	YNR004W	SWM2	7-methylguanosine cap hypermethylation	molecular_function	nucleus; nucleolus	0.34	1.43	-0.04	0.576667	0.09	0	-0.43	0.15	-0.0475
YPR152C	YPR152C	URN1	mRNA processing; RNA splicing; biological_process	molecular_function	nucleus; spliceosomal complex	0.59	0.49	0.65	0.576667	0.14	0.2	0.06	0.21	0.1525
SPL2YMR116C						0.85	0.08	0.8	0.576667	-0.77	-1.02	0.65	0.22	-0.23
YDR536W	YDR536W	STL1	transport; transmembrane transport; carbohydrate transport; glycerol transport	solute:proton symporter activity; substrate-specific transmembrane transporter activity; transporter activity; transmembrane transporter activity	membrane; integral component of membrane; plasma membrane	0.32	0.62	0.79	0.576667	0.3	0.15	-0.21	-0.48	-0.06
YJL077C	YJL077C	ICS3	biological_process	molecular_function	cellular_component; membrane; integral component of membrane	-0.15	0.84	1.04	0.576667	0.21	0.06	-0.14	-0.14	-0.0025
YGR045C	YGR045C					0.26	0.88	0.59	0.576667	0.22	-0.03	-0.47	-0.46	-0.185
YHR078W	YHR078W		biological_process	molecular_function	membrane; integral component of membrane	0.74	0.77	0.22	0.576667	-0.12	-0.46	-0.42	-0.3	-0.325
YKL088W	YKL088W	CAB3	response to salt stress; coenzyme A biosynthetic process	catalytic activity; purine nucleotide binding; phosphopantothenoylcysteine decarboxylase activity	CoA-synthesizing protein complex; phosphopantothenoylcysteine decarboxylase complex; cytoplasm	-0.1	0	1.83	0.576667	0.62	0.58	0.54	0.75	0.6225
YLR001C	YLR001C		biological_process	molecular_function	membrane; vacuolar membrane; fungal-type vacuole membrane; integral component of membrane; mitochondrion; vacuole	0.58	1.18	-0.03	0.576667	0.17	0.11	-0.81	-0.32	-0.2125
YDR360W	YDR360W	OPI7				0.67		0.48	0.575	0.57	0.23	0.08	0.14	0.255
YLR161W	YLR161W		biological_process	molecular_function	cellular_component	-0.07	0.64	1.15	0.573333	0.88	2.56	2.2	2.44	2.02
YOL073C	YOL073C	DSC2	biological_process	molecular_function	membrane; integral component of membrane; Dsc E3 ubiquitin ligase complex	0.64	1.07	0.01	0.573333	-0.31	0.18	-0.07	0.26	0.015
YGR203W	YGR203W	YCH1	dephosphorylation	hydrolase activity; thiosulfate sulfurtransferase activity; phosphoprotein phosphatase activity; protein tyrosine phosphatase activity; phosphatase activity	nucleus; cytoplasm	1.04	0.57	0.11	0.573333	0.27	0.6	0.31	0.4	0.395
YLR423C	YLR423C	ATG17	late nucleophagy; peroxisome degradation; activation of protein kinase activity; autophagy; autophagic vacuole assembly; piecemeal microautophagy of nucleus; mitochondrion degradation	protein complex scaffold; protein kinase activator activity	membrane; Atg1p signaling complex; pre-autophagosomal structure; cytoplasm; pre-autophagosomal structure membrane	0.81		0.33	0.57	0.04	0.03	-0.4	-0.14	-0.1175
IYPR182W						-0.05	0.62	1.14	0.57	0.7	0.64	0.02	0.41	0.4425
YLR218C	YLR218C	COA4	mitochondrial respiratory chain complex IV assembly; mitochondrial respiratory chain complex assembly	molecular_function	membrane; nucleus; mitochondrial inner membrane; mitochondrial intermembrane space; mitochondrion; cytoplasm	0.87	0.44	0.4	0.57	0.38	0.45	0.04	0.04	0.2275
YLR236C	YLR236C					0.64	0.64	0.43	0.57	-0.07	-0.14	-0.45	-0.36	-0.255
YLR251W	YLR251W	SYM1	ethanol metabolic process	molecular_function	membrane; mitochondrial inner membrane; integral component of membrane; mitochondrion		0.94	0.2	0.57	0.15	0.22	-0.41	-0.31	-0.0875
YLR366W	YLR366W					0.77	0.78	0.16	0.57	0.16	0.21	-0.4	-0.28	-0.0775
YML046W	YML046W	PRP39	RNA processing; mRNA processing; mRNA 5'-splice site recognition; RNA splicing	pre-mRNA 5'-splice site binding	U1 snRNP; U2-type prespliceosome; nucleus; intracellular; commitment complex		0.57		0.57	-0.28	-0.15	-0.53	-0.3	-0.315
YOR173W	YOR173W	DCS2	nuclear-transcribed mRNA catabolic process, nonsense-mediated decay; deadenylation-dependent decapping of nuclear-transcribed mRNA	m7G(5')pppN diphosphatase activity; hydrolase activity; catalytic activity	cytoplasm; cytoplasmic mRNA processing body; perinuclear region of cytoplasm	0.12	0.85	0.74	0.57	-0.21	0.36	-0.21	-0.02	-0.02
YOR200W	YOR200W					0.18	0.96		0.57	0.03	0.27	-0.09	0.32	0.1325
YDR405W	YDR405W	MRP20	mitochondrial translation; translation	structural constituent of ribosome	ribosome; mitochondrial large ribosomal subunit; ribonucleoprotein complex; intracellular; mitochondrion	0.38	0.36	0.97	0.57	0.1	0.08	-0.01	0.26	0.1075
YDR433W	YDR433W					0.71	0.49	0.51	0.57	0.41	0.26	0.45	0.48	0.4
YER010C	YER010C		protocatechuate catabolic process	oxaloacetate decarboxylase activity; metal ion binding; lyase activity; 4-hydroxy-4-methyl-2-oxoglutarate aldolase activity	cellular_component	0.59	0.64	0.48	0.57	-0.56		0.07	0.26	-0.0766667
YGL154C	YGL154C	LYS5	macromolecule biosynthetic process; protein-cofactor linkage; lysine biosynthetic process via aminoadipic acid	magnesium ion binding; transferase activity; holo-[acyl-carrier-protein] synthase activity	cytoplasm	0.21	0.94	0.56	0.57	-0.24	-0.04	-0.25	-0.27	-0.2
YHR065C	YHR065C	RRP3	maturation of SSU-rRNA from tricistronic rRNA transcript (SSU-rRNA, 5.8S rRNA, LSU-rRNA); ribosome biogenesis; ATP catabolic process; rRNA processing	RNA binding; ATP binding; helicase activity; nucleic acid binding; RNA-dependent ATPase activity; ATP-dependent helicase activity; ATP-dependent RNA helicase activity; hydrolase activity; nucleotide binding	nucleus; nucleolus	0.65	0.73	0.33	0.57		0.17	0.21	0.41	0.263333
YHR182W	YHR182W		signal transduction; biological_process	molecular_function	cellular bud tip; intracellular; cytoplasm	0.01	0.25	1.45	0.57	-0.45	-0.63	-0.5	-0.62	-0.55
YIR005W	YIR005W	IST3	mRNA export from nucleus; mRNA processing; generation of catalytic spliceosome for first transesterification step; mRNA splicing, via spliceosome; spliceosomal complex assembly; RNA splicing	first spliceosomal transesterification activity; RNA binding; nucleotide binding; nucleic acid binding	nucleus; U2 snRNP; spliceosomal complex; cytoplasm; RES complex	0.17	0.73	0.81	0.57		-0.08	-0.06	-0.2	-0.113333
IYCRCDELTA7						0.91	0.1	0.7	0.57	0.27	0.39	-0.33	0.04	0.0925
YLR082C	YLR082C	SRL2	nucleobase-containing compound metabolic process	molecular_function	nucleus; cytoplasm	1.19	0.87	-0.36	0.566667	-0.09	-0.12	-0.33	-0.03	-0.1425
YLR349W	YLR349W					0.67	0.41	0.62	0.566667	0.1	0.84	0.07	0.21	0.305
YMR094W	YMR094W	CTF13	septin ring assembly; kinetochore assembly	DNA binding; centromeric DNA binding; DNA binding, bending	nucleus; condensed nuclear chromosome kinetochore; CBF3 complex; chromosome; chromosome, centromeric region	0.37	1.02	0.31	0.566667	0.16	-0.35		-0.19	-0.126667
YCLX03C						0.46	0.84	0.4	0.566667	-0.25	-0.01		-0.37	-0.21
YFL013W-A	YFL012W-A					0.64	0.41	0.65	0.566667	-0.12	-0.16	-0.37	0.07	-0.145
YIL154C	YIL154C	IMP2'	carbon catabolite regulation of transcription from RNA polymerase II promoter	transcription coactivator activity	cytoplasm	0.95	0.36	0.39	0.566667	0.04	0.06	0.15	0.23	0.12
YMR154C	YMR154C	RIM13	proteolysis; protein processing	calcium-dependent cysteine-type endopeptidase activity; hydrolase activity; peptidase activity; cysteine-type peptidase activity; cysteine-type endopeptidase activity	cellular_component; intracellular	0.18	0.96	0.56	0.566667	0.1	-0.01	0.19	0.1	0.095
YCRX10W						0.38	0.29	1.03	0.566667	0.1	-0.14	-0.27	-0.21	-0.13
YAR008W	YAR008W	SEN34	RNA phosphodiester bond hydrolysis; tRNA splicing, via endonucleolytic cleavage and ligation; nucleic acid phosphodiester bond hydrolysis; RNA phosphodiester bond hydrolysis, endonucleolytic; tRNA-type intron splice site recognition and cleavage; tRNA processing	lyase activity; tRNA-intron endonuclease activity; nuclease activity; nucleic acid binding	membrane; endomembrane system; tRNA-intron endonuclease complex; nucleus; mitochondrion; mitochondrial outer membrane	0.73	0.71	0.26	0.566667	0.64	0.48	0.36	0.34	0.455
YGR052W	YGR052W	FMP48	phosphorylation; protein phosphorylation	protein serine/threonine kinase activity; ATP binding; nucleotide binding; kinase activity; protein kinase activity; transferase activity; transferase activity, transferring phosphorus-containing groups	mitochondrion	0.2	1.4	0.1	0.566667	0.3	-0.56	-0.07	-0.28	-0.1525
YGR112W	YGR112W	SHY1	mitochondrial respiratory chain complex IV assembly; aerobic respiration	unfolded protein binding	membrane; integral component of membrane; mitochondrial inner membrane; mitochondrion	0.09	0.42	1.19	0.566667	0.15	0.79	0.14	0.12	0.3
YGR208W	YGR208W	SER2	cellular amino acid biosynthetic process; metabolic process; dephosphorylation; L-serine biosynthetic process	magnesium ion binding; metal ion binding; hydrolase activity; phosphoserine phosphatase activity; phosphatase activity	nucleus; cytoplasm	0.64	0.6	0.46	0.566667	0	-0.15	0.09	0.25	0.0475
YIR022W	YIR022W	SEC11	proteolysis; protein targeting to ER; signal peptide processing	peptidase activity; hydrolase activity; serine-type peptidase activity	membrane; endoplasmic reticulum; integral component of membrane; endoplasmic reticulum membrane; signal peptidase complex	0.72	1.02	-0.04	0.566667	0.07		0.03	-0.19	-0.03
YLR313C	YLR313C	SPH1	pseudohyphal growth; invasive filamentous growth; bipolar cellular bud site selection; mating projection assembly; conjugation; regulation of cell shape	actin binding; molecular_function	cytoskeleton; incipient cellular bud site; cellular bud tip; cellular bud neck; cytoplasm; mating projection	0.41	0.72		0.565	-0.09	-0.14	-0.07	-0.11	-0.1025
YKL193C	YKL193C	SDS22	chromosome segregation; cell division; cell cycle; maintenance of protein location in nucleus; mitotic nuclear division	protein serine/threonine phosphatase inhibitor activity; protein phosphatase type 1 activator activity	nucleus; protein phosphatase type 1 complex; cytoplasm	0.85	0.97	-0.13	0.563333	-0.23	0.03	-0.16	0.16	-0.05
YLR045C	YLR045C	STU2	mitotic spindle organization in nucleus; microtubule nucleation	structural constituent of cytoskeleton; microtubule binding	cytoskeleton; microtubule; cell cortex; condensed nuclear chromosome kinetochore; spindle pole body; spindle; kinetochore; cytoplasm; spindle microtubule	0.26	0.76	0.67	0.563333	0.06	-0.42	-0.07	-0.29	-0.18
Q0242						0.55	0.58	0.56	0.563333	0.37	0.42	-0.15	0.11	0.1875
YLR284C	YLR284C	ECI1	fatty acid beta-oxidation; metabolic process; fatty acid metabolic process; lipid metabolic process	isomerase activity; catalytic activity; dodecenoyl-CoA delta-isomerase activity	peroxisome	0.79	1.17	-0.27	0.563333	0.14	-0.31	0.02	-0.03	-0.045
YCLX07W						0.33	0.96	0.4	0.563333	-0.14	-0.06	-0.35	-0.34	-0.2225
YOR162C	YOR162C	YRR1	regulation of transcription from RNA polymerase II promoter in response to oxidative stress; positive regulation of transcription from RNA polymerase II promoter; regulation of transcription, DNA-templated; transcription, DNA-templated; transcription from RNA polymerase II promoter	RNA polymerase II core promoter proximal region sequence-specific DNA binding; metal ion binding; sequence-specific DNA binding RNA polymerase II transcription factor activity; DNA binding; zinc ion binding; sequence-specific DNA binding	nucleus; cytoplasm	0.28	1.04	0.37	0.563333	-0.35		-0.62	-0.14	-0.37
YBL049W	YBL049W	MOH1	biological_process	molecular_function	cellular_component	0.23	0.79	0.67	0.563333	0.31		-0.32	-0.11	-0.04
YCR059C	YCR059C	YIH1	negative regulation of protein phosphorylation; regulation of translation	actin binding; ribosome binding; protein kinase inhibitor activity; actin monomer binding	ribosome; nucleus; cytoplasm; polysome	0.37	0.02	1.3	0.563333	0.19	0.36	0.03	0.11	0.1725
YEL019C	YEL019C	MMS21	protein sumoylation; DNA repair; double-strand break repair via homologous recombination; cellular response to DNA damage stimulus; DNA recombination	protein serine/threonine kinase inhibitor activity; metal ion binding; zinc ion binding; SUMO ligase activity; ligase activity	Smc5-Smc6 complex; nucleus; nuclear envelope; cytoplasm	0.5	1.04	0.15	0.563333	0.26	0.14	-0.03	-0.09	0.07
YIL172C	YIL172C	IMA3	disaccharide catabolic process; maltose metabolic process; metabolic process; carbohydrate metabolic process	cation binding; hydrolase activity; sucrose alpha-glucosidase activity; catalytic activity; hydrolase activity, acting on glycosyl bonds; oligo-1,6-glucosidase activity	cytoplasm	-0.18	0.54	1.33	0.563333	0.33	0.32	-0.07	0.08	0.165
YLR439W	YLR439W	MRPL4	mitochondrial translation; translation	structural constituent of ribosome	ribosome; mitochondrial ribosome; mitochondrial large ribosomal subunit; ribonucleoprotein complex; mitochondrion	1.18	0.1	0.4	0.56	-0.02	-0.11	0.01	-0.01	-0.0325
YNL105W	YNL105W	RRT16					0.93	0.19	0.56	-0.02	0.01	-0.22	-0.05	-0.07
YOL044W	YOL044W	PEX15	peroxisome organization; protein import into peroxisome matrix, receptor recycling	protein anchor	integral component of peroxisomal membrane; membrane; endoplasmic reticulum; integral component of membrane; endoplasmic reticulum membrane; peroxisome; peroxisomal membrane	0.31	0.71	0.66	0.56	-0.28	-0.23	-0.22	0.02	-0.1775
YOR101W	YOR101W	RAS1	signal transduction; protein localization to bud neck; replicative cell aging; GTP catabolic process; small GTPase mediated signal transduction; adenylate cyclase-activating G-protein coupled receptor signaling pathway; positive regulation of adenylate cyclase activity	nucleotide binding; GTP binding; GTPase activity	membrane; nucleus; cytoplasm; plasma membrane		0.56		0.56	0.11	0.23	0.38	0.43	0.2875
YBR232C	YBR232C					0.76	0.55	0.37	0.56	0.14	0.34	0.06	0.18	0.18
YCR081W	YCR081W	SRB8	negative regulation of transcription from RNA polymerase II promoter; regulation of transcription from RNA polymerase II promoter; positive regulation of transcription from RNA polymerase II promoter; regulation of transcription, DNA-templated; transcription, DNA-templated; positive regulation of transcription by galactose; transcription from RNA polymerase II promoter	RNA polymerase II transcription coactivator activity; RNA polymerase II transcription cofactor activity	nucleus; mediator complex	0.78		0.34	0.56	-0.08	-0.22	-0.72	-0.53	-0.3875
YFR018C	YFR018C		metabolic process; biological_process	molecular_function; transferase activity, transferring acyl groups; transferase activity	cellular_component	0.66	0.75	0.27	0.56	0.54	0.09	0.62	0.54	0.4475
YJR011C	YJR011C		biological_process	molecular_function	cellular_component	0.25	1.62	-0.19	0.56	-0.14	0.09	-0.11	0.07	-0.0225
YIL143C	YIL143C	SSL2	regulation of transposition, RNA-mediated; DNA repair; regulation of transcription, DNA-templated; phosphorylation of RNA polymerase II C-terminal domain; transcription, DNA-templated; promoter clearance from RNA polymerase II promoter; DNA duplex unwinding; transcription from RNA polymerase II promoter; nucleotide-excision repair; poly(A)+ mRNA export from nucleus; regulation of mitotic recombin…	DNA binding; ATP binding; hydrolase activity; nucleotide binding; helicase activity; core RNA polymerase binding transcription factor activity; ATP-dependent DNA helicase activity	transcriptional preinitiation complex; holo TFIIH complex; nucleus; cytosol; nucleotide-excision repair factor 3 complex; core TFIIH complex	0.78	0.78	0.12	0.56	0.12	0.31	0.47	0.4	0.325
YKL189W	YKL189W	HYM1	budding cell apical bud growth; regulation of transcription, DNA-templated; cytokinesis, completion of separation; regulation of cell shape	molecular_function	incipient cellular bud site; mating projection tip; intracellular; cellular bud	0.93	0.95	-0.2	0.56	0.11	0.12	-0.18	-0.01	0.01
YLR263W	YLR263W	RED1	synaptonemal complex assembly; sporulation resulting in formation of a cellular spore; chromosome segregation; reciprocal meiotic recombination; meiotic cell cycle; meiotic recombination checkpoint; positive regulation of catalytic activity	chromatin DNA binding; structural molecule activity	nucleus; lateral element	0.42	0.69	0.57	0.56	-0.14	-1.56	-0.17	-0.08	-0.4875
YNL124W	YNL124W	NAF1	ribosome biogenesis; rRNA processing; pseudouridine synthesis; box H/ACA snoRNP assembly	RNA binding	nucleus; nucleoplasm; ribonucleoprotein complex	0.87	0.26	0.55	0.56	0.3	0.08	0.3	0.41	0.2725
YOR134W	YOR134W	BAG7	signal transduction; negative regulation of Rho protein signal transduction; positive regulation of Rho GTPase activity	Rho GTPase activator activity; GTPase activator activity	cellular_component; intracellular	0.3	0.82		0.56	0.47	-0.23	-0.18	0	0.015
SPL2YDL219W						1.13	-0.01		0.56	0.3	-0.14	-0.34	0.09	-0.0225
YDR413C	YDR413C					0.59	0.57	0.52	0.56	0.13	-0.25	0.15	0.29	0.08
YER184C	YER184C	TOG1	positive regulation of transcription from RNA polymerase II promoter; regulation of transcription, DNA-templated; transcription, DNA-templated; transcription from RNA polymerase II promoter	sequence-specific DNA binding RNA polymerase II transcription factor activity; metal ion binding; DNA binding; zinc ion binding; sequence-specific DNA binding; sequence-specific DNA binding transcription factor activity	nucleus	0.85	0.53	0.3	0.56	-0.6			-0.11	-0.355
YGL046W						0.76	0.43	0.49	0.56	-0.05	0.08	0.61	0.65	0.3225
SPL2YEL012W						0.67	0.7	0.3	0.556667	0.63	0.18	-0.22	-0.11	0.12
YNL276C	YNL276C					0.5	0.95	0.22	0.556667	0.44	0.09	-0.17	-0.11	0.0625
Q0045	Q0045	COX1	oxidative phosphorylation; hydrogen ion transmembrane transport; mitochondrial electron transport, cytochrome c to oxygen; oxidation-reduction process; aerobic respiration	electron carrier activity; metal ion binding; heme binding; iron ion binding; cytochrome-c oxidase activity; oxidoreductase activity	membrane; mitochondrial inner membrane; integral component of membrane; respiratory chain; mitochondrion; mitochondrial respiratory chain complex IV	0.52	0.5	0.65	0.556667	0.95	0.49	0.66	0.58	0.67
YBL048W	YBL048W	RRT1				0.83	0.14	0.7	0.556667	0.37	0.23	-0.33	-0.22	0.0125
YBR226C	YBR226C					0.76	0.41	0.5	0.556667	0.14	-0.04	0	-0.04	0.015
YDL200C	YDL200C	MGT1	DNA dealkylation involved in DNA repair; DNA repair; cellular response to DNA damage stimulus; methylation	methylated-DNA-[protein]-cysteine S-methyltransferase activity; DNA binding; methyltransferase activity; transferase activity; catalytic activity	nucleus	0.79	0.29	0.59	0.556667	0.24	0.12	0.18	-0.1	0.11
YER040W	YER040W	GLN3	nitrate assimilation; positive regulation of transcription from RNA polymerase II promoter; regulation of transcription, DNA-templated; transcription, DNA-templated; nitrogen catabolite activation of transcription from RNA polymerase II promoter	RNA polymerase II core promoter proximal region sequence-specific DNA binding; DNA binding; metal ion binding; zinc ion binding; sequence-specific DNA binding; sequence-specific DNA binding transcription factor activity	nucleus; cytosol	0.32	0.79		0.555	0.45	-0.05	0.21	0.25	0.215
Q0100						-0.07	0.13	1.6	0.553333	0.42	0.44	0.06	0.43	0.3375
YLL022C	YLL022C	HIF1	regulation of transcription, DNA-templated; nucleosome assembly; histone acetylation; transcription, DNA-templated; chromatin silencing at telomere; chromatin modification	histone binding	nucleus; histone acetyltransferase complex	0.11	1	0.55	0.553333	-0.05	0.29	0.66	0.31	0.3025
YMR204C	YMR204C	INP1	peroxisome inheritance	protein binding, bridging	membrane; peroxisome; extrinsic component of intraperoxisomal membrane; peroxisomal membrane	0.16	0.82	0.68	0.553333	0.45	-0.07	0.3	0.41	0.2725
YML089C	YML089C					0.41	0.66	0.59	0.553333	0.11	0.08	-0.23	-0.15	-0.0475
YNL022C	YNL022C	RCM1	methylation; rRNA base methylation; rRNA processing	RNA binding; methyltransferase activity; rRNA (cytosine-C5-)-methyltransferase activity; transferase activity	nucleus; nucleolus	-0.8	0.9	1.56	0.553333	-0.08	-0.01	0.04	0.2	0.0375
YOR104W	YOR104W	PIN2	biological_process	molecular_function	membrane; integral component of membrane; plasma membrane; cellular bud neck	0.69	1.08	-0.11	0.553333	-0.24	-0.49	-0.42	-0.41	-0.39
YPL153C	YPL153C	RAD53	phosphorylation; DNA repair; DNA damage checkpoint; deoxyribonucleoside triphosphate biosynthetic process; DNA replication initiation; protein phosphorylation; nucleobase-containing compound metabolic process; negative regulation of phosphorylation; protein localization; cellular response to DNA damage stimulus; cell cycle; peptidyl-tyrosine phosphorylation	DNA replication origin binding; protein serine/threonine/tyrosine kinase activity; ATP binding; kinase activity; protein tyrosine kinase activity; protein serine/threonine kinase activity; protein kinase activity; nucleotide binding; transferase activity; transferase activity, transferring phosphorus-containing groups	nucleus; cytosol	0.4	0.46	0.8	0.553333	0.43	0.18	0.17	0.55	0.3325
YBR099C	YBR099C					0.49	1.12	0.05	0.553333	0.38	0.38	-0.05	0.12	0.2075
YDR540C	YDR540C	IRC4	mitotic recombination	molecular_function	nucleus; cytoplasm	0.5	0.7	0.46	0.553333	0.18	-0.05	-0.52	-0.27	-0.165
YDL027C	YDL027C		biological_process	molecular_function	membrane; integral component of membrane; mitochondrion	0.68	0.43	0.55	0.553333	0.75	1.03	0.75	1.16	0.9225
YDL009C	YDL009C		biological_process	molecular_function	cellular_component; membrane; integral component of membrane	0.28	0.92	0.46	0.553333	0.09	0.03	-0.4	-0.46	-0.185
YDR181C	YDR181C	SAS4	regulation of transcription, DNA-templated; histone acetylation; transcription, DNA-templated; chromatin silencing at telomere; chromatin modification	histone acetyltransferase activity; acetyltransferase activity	nucleus; nuclear chromosome, telomeric region; SAS acetyltransferase complex; nuclear chromatin	0.25	0.55	0.86	0.553333	0.9	0.39	0.17	0.19	0.4125
YER132C	YER132C	PMD1	sporulation resulting in formation of a cellular spore; meiotic cell cycle	molecular_function	cytoplasm	0.62	0.77	0.27	0.553333	0.26	-0.19	0.35	0.1	0.13
YGL175C	YGL175C	SAE2	DNA repair; telomeric 3' overhang formation; meiotic DNA double-strand break processing; DNA double-strand break processing; DNA double-strand break processing involved in repair via synthesis-dependent strand annealing; meiotic DNA double-strand break formation; meiotic cell cycle; DNA catabolic process, endonucleolytic; cellular response to DNA damage stimulus; telomere maintenance; gene conver…	DNA binding; hydrolase activity; single-stranded DNA endodeoxyribonuclease activity; double-stranded DNA binding; endonuclease activity; nuclease activity	nucleus; cytoplasm	0.03	0.43	1.2	0.553333	-0.08	0.18	-0.27	-0.09	-0.065
YGR089W	YGR089W	NNF2	biological_process	molecular_function	membrane; endoplasmic reticulum; integral component of membrane; endoplasmic reticulum membrane	0.61	1.23	-0.18	0.553333	-0.48	-0.52	-0.77	-0.76	-0.6325
YGR134W	YGR134W	CAF130	regulation of transcription from RNA polymerase II promoter; positive regulation of transcription elongation from RNA polymerase II promoter; regulation of transcription, DNA-templated; transcription, DNA-templated	molecular_function	nucleus; cytoplasm; CCR4-NOT core complex	0.71	0.81	0.14	0.553333	0.25	0.23	0	0.28	0.19
YGR201C	YGR201C		biological_process	molecular_function	cellular_component	0.63	0.47	0.56	0.553333	-0.23	-0.26	-0.26	-0.09	-0.21
YKL109W	YKL109W	HAP4	regulation of transcription, DNA-templated; regulation of cellular respiration; transcription, DNA-templated; carbon catabolite activation of transcription from RNA polymerase II promoter	DNA binding; RNA polymerase II transcription factor binding transcription factor activity; RNA polymerase II core promoter proximal region sequence-specific DNA binding transcription factor activity involved in positive regulation of transcription; RNA polymerase II activating transcription factor binding	nucleus; CCAAT-binding factor complex	0.74	1.23	-0.31	0.553333	-0.02	0.37	-0.57	0.04	-0.045
YPL138C	YPL138C	SPP1	regulation of transcription, DNA-templated; histone H3-K4 methylation; chromatin silencing at telomere	metal ion binding; chromatin binding; histone methyltransferase activity (H3-K4 specific); zinc ion binding; methylated histone binding	Set1C/COMPASS complex; nucleus; cytosol	-0.32	1.39	0.59	0.553333	0.06	0.13	0.02	0.41	0.155
YKR032W	YKR032W					-0.01	1.11		0.55	0.13	0.33	-0.1	-0.27	0.0225
YIL144W	YIL144W	NDC80	protein localization to kinetochore; chromosome segregation; cell division; cell cycle; mitotic nuclear division; microtubule nucleation	structural constituent of cytoskeleton	nucleus; condensed nuclear chromosome, centromeric region; chromosome; chromosome, centromeric region; condensed nuclear chromosome kinetochore; kinetochore; condensed chromosome kinetochore; Ndc80 complex	0.61	0.49		0.55	0.45	0.03	0.03	0.05	0.14
YKL013C	YKL013C	ARC19	actin cortical patch assembly; mitochondrion inheritance; Arp2/3 complex-mediated actin nucleation; actin filament polymerization	actin binding; structural molecule activity	cytoskeleton; actin cortical patch; Arp2/3 protein complex; cytoplasm	0.73	0.62	0.3	0.55	-0.24	0.64	-0.15	-0.23	0.005
YEL017W	YEL017W	GTT3	biological_process	molecular_function	membrane; cellular_component; nucleus; nuclear membrane; integral component of membrane	0.97	0.64	0.04	0.55	-0.17	-0.04	-0.09	-0.09	-0.0975
YGL179C	YGL179C	TOS3	glucose metabolic process; phosphorylation; protein phosphorylation	ATP binding; protein serine/threonine kinase activity; nucleotide binding; kinase activity; protein kinase activity; transferase activity; transferase activity, transferring phosphorus-containing groups	nucleus; cytoplasm	0.58	0.55	0.52	0.55	0.28	0.22	-0.2	0.23	0.1325
YLL058W	YLL058W		sulfur compound metabolic process; cellular amino acid biosynthetic process; methionine biosynthetic process	transferase activity; catalytic activity; pyridoxal phosphate binding; cystathionine gamma-synthase activity	cellular_component	0.71	0.54	0.39	0.546667	0.1	0.35	-0.03	0.32	0.185
YMR283C	YMR283C	RIT1	charged-tRNA amino acid modification; tRNA processing	transferase activity, transferring pentosyl groups; transferase activity, transferring glycosyl groups; transferase activity	cytoplasm	-0.13	0.91	0.86	0.546667	0.07	-0.07	0.06	0.2	0.065
SPL2YHR101C						0.73	0.64	0.27	0.546667	0.31		0.4	0.02	0.243333
YER031C	YER031C	YPT31	transport; small GTPase mediated signal transduction; autophagy; early endosome to Golgi transport; protein transport; exocytosis; vesicle-mediated transport	nucleotide binding; GTP binding; GTPase activity	endosome; membrane; Golgi apparatus; mitochondrial outer membrane; Golgi membrane	0.85	0.39	0.4	0.546667	-0.93	-0.01	0.16	0.59	-0.0475
YFL021W	YFL021W	GAT1	regulation of transcription, DNA-templated; nitrogen catabolite activation of transcription from RNA polymerase II promoter; transcription, DNA-templated; nitrogen catabolite activation of transcription	DNA binding; metal ion binding; RNA polymerase II transcription factor binding transcription factor activity; zinc ion binding; sequence-specific DNA binding; RNA polymerase II core promoter proximal region sequence-specific DNA binding transcription factor activity involved in positive regulation of transcription; sequence-specific DNA binding transcription factor activity	nucleus; cytosol	0.43	0.1	1.11	0.546667	0.09	0.26	0.3	0.43	0.27
YGL134W	YGL134W	PCL10	glycogen metabolic process; negative regulation of glycogen biosynthetic process; carbohydrate metabolic process; regulation of cyclin-dependent protein serine/threonine kinase activity	cyclin-dependent protein serine/threonine kinase regulator activity; protein kinase binding	cyclin-dependent protein kinase holoenzyme complex; cytoplasm	0.01	0.63	1	0.546667	0.19	0.29	-0.17	-0.02	0.0725
YHR073W	YHR073W	OSH3	positive regulation of phosphatase activity; sterol transport; pseudohyphal growth; transport; lipid transport; invasive growth in response to glucose limitation; ER to Golgi ceramide transport; endocytosis; karyogamy involved in conjugation with cellular fusion; maintenance of cell polarity; exocytosis	sterol transporter activity; lipid binding; 1-phosphatidylinositol binding; oxysterol binding	cortical endoplasmic reticulum; integral component of membrane; cytoplasm	0.22	1.02	0.4	0.546667	0.52	0.55	0.56	0.68	0.5775
YIL149C	YIL149C	MLP2	negative regulation of protein import into nucleus during spindle assembly checkpoint; telomere tethering at nuclear periphery; transcription-dependent tethering of RNA polymerase II gene DNA at nuclear periphery; regulation of transcription, DNA-templated; poly(A)+ mRNA export from nucleus; spindle pole body organization; posttranscriptional tethering of RNA polymerase II gene DNA at nuclear per…	ribonucleoprotein complex binding	cytoskeleton; nucleoplasm; nuclear pore; nucleus; nuclear envelope; spindle pole body; cytoplasm; nuclear pore nuclear basket; ribonucleoprotein complex; integral component of membrane; mitochondrion	0.64	0.56	0.44	0.546667	0.29	-0.02	0.09	0.04	0.1
YLR068W	YLR068W	FYV7	RNA processing; maturation of SSU-rRNA from tricistronic rRNA transcript (SSU-rRNA, 5.8S rRNA, LSU-rRNA); regulation of transcription, DNA-templated; rRNA processing	molecular_function	nucleus; nucleolus	0.94	0.55	0.15	0.546667	-0.29	-0.4	-0.3	-0.19	-0.295
YMR288W	YMR288W	HSH155	mRNA processing; mRNA splicing, via spliceosome; RNA splicing; spliceosomal complex assembly	mRNA binding	nucleus; U2-type prespliceosome; spliceosomal complex; U2 snRNP	-0.35	0.57	1.42	0.546667	-0.12	0.12	-0.06	0.11	0.0125
YJL024C	YJL024C	APS3	intracellular protein transport; Golgi to vacuole transport; transport; protein targeting to vacuole; protein transport; vesicle-mediated transport	molecular_function; protein transporter activity	membrane; membrane coat; Golgi apparatus; cytoplasmic vesicle; AP-3 adaptor complex; cytoplasmic vesicle membrane	0.85	0.82	-0.03	0.546667	0.42	0.09	0.01	0.08	0.15
YJL031C	YJL031C	BET4	protein targeting to membrane; protein prenylation; protein geranylgeranylation; ER to Golgi vesicle-mediated transport	prenyltransferase activity; transferase activity; protein prenyltransferase activity; Rab geranylgeranyltransferase activity	Rab-protein geranylgeranyltransferase complex	0.28	0.81		0.545	0.13	-0.24	-0.29	-0.03	-0.1075
YKL136W	YKL136W					0.71		0.38	0.545	-0.52	-0.17	-0.38	-0.15	-0.305
YDR501W	YDR501W	PLM2	cellular response to DNA damage stimulus	chromatin binding	nucleus; nuclear chromatin	0.68	0.56	0.39	0.543333	0.1	0.05	-0.01	-0.05	0.0225
YML042W	YML042W	CAT2	transport; carnitine metabolic process; fatty acid metabolic process; lipid metabolic process	transferase activity, transferring acyl groups; carnitine O-acetyltransferase activity; transferase activity	membrane; mitochondrial inner membrane; mitochondrion; peroxisome	0.83	0.47	0.33	0.543333	0.08	0.16	-0.2	0.07	0.0275
SPL2YHR123W						1.01	0.39	0.23	0.543333	0.43	0.27	0.66	0.06	0.355
YBL088C	YBL088C	TEL1	double-strand break repair; phosphorylation; DNA damage induced protein phosphorylation; cellular response to DNA damage stimulus; histone phosphorylation; chromatin modification; telomere maintenance	telomeric DNA binding; ATP binding; protein serine/threonine kinase activity; kinase activity; nucleotide binding; protein kinase activity; phosphotransferase activity, alcohol group as acceptor; transferase activity; transferase activity, transferring phosphorus-containing groups	chromosome, telomeric region; nucleus; chromosome; mitochondrion	0.43	1.15	0.05	0.543333	0.24	0.05	-0.14	-0.11	0.01
SPL2YNL069C						1.37	-0.64	0.9	0.543333	0.31	0.65	0.78	0.9	0.66
YDR284C	YDR284C	DPP1	phospholipid metabolic process; dephosphorylation	diacylglycerol diphosphate phosphatase activity; hydrolase activity; phosphatidate phosphatase activity; catalytic activity	vacuolar membrane; membrane; fungal-type vacuole membrane; integral component of membrane; vacuole	0.01	0.61	1.01	0.543333	0.34	-0.15	-0.12	-0.12	-0.0125
YJL113W	YJL113W		DNA integration; viral release from host cell; transposition, RNA-mediated; metabolic process; proteolysis; DNA biosynthetic process; RNA phosphodiester bond hydrolysis, endonucleolytic; nucleic acid phosphodiester bond hydrolysis; transposition; DNA recombination; RNA-dependent DNA replication	DNA binding; RNA binding; ATP binding; peptidase activity; RNA-DNA hybrid ribonuclease activity; RNA-directed DNA polymerase activity; hydrolase activity; nucleotide binding; zinc ion binding; nucleotidyltransferase activity; catalytic activity; nucleic acid binding; aspartic-type endopeptidase activity; nuclease activity; DNA-directed DNA polymerase activity; metal ion binding; transferase activ…	retrotransposon nucleocapsid; nucleus; mitochondrion; cytoplasm	0.35	0.89	0.39	0.543333	0.35	0.23	-0.09	0.09	0.145
YDR221W	YDR221W	GTB1	protein N-linked glycosylation; polysaccharide biosynthetic process; N-glycan processing	alpha-glucosidase activity	endoplasmic reticulum lumen; endoplasmic reticulum; glucosidase II complex	0.3	0.2	1.13	0.543333	0.04	-0.04	-0.33	-0.12	-0.1125
YHR059W	YHR059W	FYV4	biological_process	molecular_function	mitochondrion	0.55	0.99	0.09	0.543333		0.33	0.19	-0.15	0.123333
YHL012W	YHL012W		metabolic process; UDP-glucose metabolic process; biological_process	molecular_function; nucleotidyltransferase activity; uridylyltransferase activity; UTP:glucose-1-phosphate uridylyltransferase activity; transferase activity	cellular_component	-0.25	0.28	1.6	0.543333	0.41	-0.33	-0.08	0	-1.04083e-17
YIL071C	YIL071C	PCI8	cullin deneddylation	molecular_function	nucleus; COP9 signalosome; cytoplasm	0.36	0.21	1.06	0.543333	-0.12	0.13	-0.36	-0.23	-0.145
YLR122C	YLR122C					0.7		0.38	0.54	-0.17	-0.12	-0.54	-0.14	-0.2425
YCR086W	YCR086W	CSM1	rDNA condensation; meiotic cell cycle; homologous chromosome segregation; protein localization to nucleolar rDNA repeats; meiotic chromosome segregation	molecular_function	nucleus; nucleolus; nuclear envelope; monopolin complex; chromosome; chromosome, centromeric region	0.55	0.59	0.48	0.54	0.3	0.08	-0.16	-0.08	0.035
YDR541C	YDR541C		oxidation-reduction process; biological_process	catalytic activity; carbonyl reductase (NADPH) activity; oxidoreductase activity; coenzyme binding	cellular_component	0.63	0.45		0.54	0.09	-0.16	-0.37	-0.16	-0.15
YER033C	YER033C	ZRG8	fungal-type cell wall organization	molecular_function	cellular bud tip; mating projection tip; mitochondrion; cellular bud neck; cytoplasm; cellular bud		0.54		0.54	0.1	0.28	1.56	0.9	0.71
YKL019W	YKL019W	RAM2	protein prenylation; peptide pheromone maturation; protein geranylgeranylation; protein farnesylation	protein geranylgeranyltransferase activity; prenyltransferase activity; CAAX-protein geranylgeranyltransferase activity; transferase activity; protein farnesyltransferase activity; protein prenyltransferase activity	protein farnesyltransferase complex; CAAX-protein geranylgeranyltransferase complex	0.49	0.59		0.54	-0.39	-0.21	-0.28	-0.07	-0.2375
YBR302C	YBR302C	COS2	biological_process	molecular_function	membrane; fungal-type vacuole; integral component of membrane	-0.47	0.2	1.89	0.54	0.05	0.09	-0.43	-0.32	-0.1525
YJL161W	YJL161W	FMP33	biological_process	molecular_function	membrane; integral component of membrane; mitochondrial membrane; mitochondrion	0.57	1.35	-0.3	0.54	0.1	0.04	-0.44	0.02	-0.07
YNL152W	YNL152W	INN1	mitotic cytokinesis; cell division; chromosome organization; cell cycle; barrier septum assembly; mitotic nuclear division	enzyme regulator activity; phospholipid binding	cellular bud neck contractile ring; HICS complex; cellular bud neck; cytoplasm	0.38	0.7	0.53	0.536667	-0.33	-0.22	-0.32	-0.04	-0.2275
YBR261C	YBR261C	TAE1	cytoplasmic translation; N-terminal peptidyl-proline dimethylation; methylation	N-terminal protein N-methyltransferase activity; methyltransferase activity; transferase activity	cytosol; cytoplasm	0.65	1.12	-0.16	0.536667	0.05	0.23	-0.05	0	0.0575
YGR133W	YGR133W	PEX4	peroxisome organization; protein import into peroxisome matrix, receptor recycling; protein monoubiquitination; protein ubiquitination; protein autoubiquitination	ATP binding; nucleotide binding; acid-amino acid ligase activity; ligase activity; ubiquitin-protein transferase activity	peroxisome	0.43	0.93	0.25	0.536667	0.18	-0.03	0.06	0.22	0.1075
YHR166C	YHR166C	CDC23	cell division; anaphase-promoting complex-dependent proteasomal ubiquitin-dependent protein catabolic process; protein ubiquitination; regulation of mitotic metaphase/anaphase transition; cell cycle; mitotic nuclear division	ubiquitin-protein transferase activity; cyclin binding	nucleus; kinetochore; condensed chromosome kinetochore; chromosome; chromosome, centromeric region; anaphase-promoting complex	-0.42	1.47	0.56	0.536667	-0.26	-0.52		0.21	-0.19
YLR219W	YLR219W	MSC3	reciprocal meiotic recombination; meiotic cell cycle; DNA recombination	molecular_function	membrane; cellular_component; plasma membrane	0.57	0.65	0.39	0.536667	0.39	0.41	0.06	0.31	0.2925
YLR270W	YLR270W	DCS1	positive regulation of exoribonuclease activity; deadenylation-dependent decapping of nuclear-transcribed mRNA; nuclear-transcribed mRNA catabolic process, deadenylation-independent decay	m7G(5')pppN diphosphatase activity; hydrolase activity; hydrolase activity, acting on acid anhydrides, in phosphorus-containing anhydrides; exoribonuclease activator activity; catalytic activity	nucleus; mitochondrion; cytoplasmic mRNA processing body; cytoplasm; perinuclear region of cytoplasm	0.47	0.91	0.23	0.536667	-0.1	0.3	-0.27	-0.25	-0.08
YDL069C	YDL069C	CBS1	positive regulation of mitochondrial translation; regulation of translation; mitochondrial respiratory chain complex III biogenesis	translation regulator activity	membrane; mitochondrial ribosome; extrinsic component of mitochondrial inner membrane; mitochondrial inner membrane; mitochondrion	0.15	1.73	-0.27	0.536667	0.44	-0.33	0.45	0.35	0.2275
YER119C	YER119C	AVT6	transport; amino acid transport; amino acid transmembrane export from vacuole; transmembrane transport	L-glutamate transmembrane transporter activity; L-aspartate transmembrane transporter activity	membrane; vacuolar membrane; fungal-type vacuole membrane; fungal-type vacuole; integral component of membrane; vacuole	0.47	0.37	0.77	0.536667	-0.46	0.34	-0.46	-0.36	-0.235
YIL046W	YIL046W	MET30	regulation of DNA-dependent DNA replication initiation; cellular amino acid biosynthetic process; regulation of transcription, DNA-templated; DNA replication initiation; SCF-dependent proteasomal ubiquitin-dependent protein catabolic process; protein ubiquitination; transcription, DNA-templated; response to cadmium ion; regulation of transcription involved in G1/S transition of mitotic cell cycle…	ubiquitin binding	nucleus; cytoplasm; nuclear SCF ubiquitin ligase complex; SCF ubiquitin ligase complex	-0.04	0.61	1.04	0.536667	0.47	0.56	0.41	0.48	0.48
YKL031W	YKL031W					0.28	0.79		0.535	-0.18	0.05	-0.39	-0.3	-0.205
YKR099W	YKR099W	BAS1	regulation of transcription, DNA-templated; positive regulation of transcription from RNA polymerase II promoter; transcription, DNA-templated	DNA binding; sequence-specific DNA binding RNA polymerase II transcription factor activity; core promoter sequence-specific DNA binding; chromatin binding; sequence-specific DNA binding; RNA polymerase II transcription factor recruiting transcription factor activity	nucleus	1.26	0.42	-0.08	0.533333	0.38	-0.02	-0.18	0.08	0.065
YLR461W	YLR461W	PAU4	response to stress; biological_process	molecular_function	cellular_component; membrane; integral component of membrane	-0.29	0.4	1.49	0.533333	0.25	0.32	-0.02	0.13	0.17
Q0095						0.8	0.09	0.71	0.533333	0.39	0.42	1.28	0.83	0.73
YMR199W	YMR199W	CLN1	cell division; cell cycle; regulation of cyclin-dependent protein serine/threonine kinase activity	cyclin-dependent protein serine/threonine kinase regulator activity	nucleus; cytoplasm	0.52	0.98	0.1	0.533333	-0.35	0.29	-0.51	-0.09	-0.165
YMR258C	YMR258C	ROY1	protein targeting to vacuole; endocytosis; negative regulation of GTPase activity	GTPase inhibitor activity	membrane; nucleus; cytoplasmic vesicle; cytoplasm; cytoplasmic vesicle membrane	0.12	0.93	0.55	0.533333	-0.06	0	0.19	0.12	0.0625
YPL006W	YPL006W	NCR1	transport; signal transduction; sphingolipid metabolic process; lipid transport; lipid metabolic process	hedgehog receptor activity; sphingolipid transporter activity	vacuolar membrane; membrane; fungal-type vacuole membrane; integral component of membrane; vacuole	0.67	0.35	0.58	0.533333	-0.21	-0.1	-0.43	-0.39	-0.2825
YBL108W	YBL108W					0.65	1.16	-0.21	0.533333	0.18	0.25		0.14	0.19
SPL2YCR097W						0.67	0.08	0.85	0.533333	0.22		0.22	0.03	0.156667
YDL154W	YDL154W	MSH5	meiotic mismatch repair; DNA repair; reciprocal meiotic recombination; mismatch repair; homologous chromosome segregation; chiasma assembly; cellular response to DNA damage stimulus	molecular_function; DNA binding; damaged DNA binding; ATP binding; nucleotide binding; mismatched DNA binding; DNA-dependent ATPase activity	nucleus; mismatch repair complex; synaptonemal complex	-0.25	0.93	0.92	0.533333	0.05	-0.2		-0.18	-0.11
YDR193W	YDR193W					0.1	1.17	0.33	0.533333	0.34	0.2	0.09	-0.14	0.1225
YER038C	YER038C	KRE29	DNA repair; cellular response to DNA damage stimulus; DNA recombination	SUMO ligase activity	Smc5-Smc6 complex; nucleus; cytoplasm	0.46	0.84	0.3	0.533333	0.24	0.34	-0.25	0.06	0.0975
YER186C	YER186C		biological_process	molecular_function	cellular_component	0.32	1.23	0.05	0.533333	0.18	0.31	0.16	0.25	0.225
YFL001W	YFL001W	DEG1	tRNA pseudouridine synthesis; RNA modification; pseudouridine synthesis; tRNA processing	RNA binding; isomerase activity; pseudouridine synthase activity	nucleus; cytoplasm	0.67	0.61	0.32	0.533333	-0.25	-0.16	-0.32	-0.08	-0.2025
YGL085W	YGL085W	LCL3	metabolic process; nucleic acid phosphodiester bond hydrolysis; biological_process	molecular_function; metal ion binding; hydrolase activity; endonuclease activity; hydrolase activity, acting on ester bonds; nucleic acid binding; nuclease activity	membrane; integral component of membrane; mitochondrion	0.64	0.97	-0.01	0.533333	0.14	0.23	0.08	0.07	0.13
YGR163W	YGR163W	GTR2	transport; microautophagy; positive regulation of transcription from RNA polymerase II promoter; autophagy; protein transport; positive regulation of TOR signaling	nucleotide binding; GTP binding	membrane; fungal-type vacuole membrane; nucleus; late endosome membrane; cytoplasm; nuclear chromatin; vacuole; vacuolar membrane; Gtr1-Gtr2 GTPase complex; EGO complex; integral component of membrane	0.46	0.85	0.29	0.533333	0.48	0.34	0.28	0.46	0.39
IYPR166C						0.19	1.31	0.09	0.53	0.8	0.24	0.42	0.18	0.41
YLR331C	YLR331C	JIP3				0.11	-0.35	1.83	0.53	-0.07	-0.31	-0.2	-0.11	-0.1725
YOR120W	YOR120W	GCY1	glycerol metabolic process; arabinose catabolic process; cellular response to oxidative stress; D-xylose catabolic process; oxidation-reduction process	glycerol dehydrogenase [NAD(P)+] activity; alditol:NADP+ 1-oxidoreductase activity; mRNA binding; glycerol 2-dehydrogenase (NADP+) activity; aldo-keto reductase (NADP) activity; oxidoreductase activity	nucleus; cytoplasm		1.03	0.03	0.53	-0.06	0.54		-0.06	0.14
YDR444W	YDR444W		lipid catabolic process; biological_process; lipid metabolic process	molecular_function; hydrolase activity; hydrolase activity, acting on ester bonds	cytoplasm	0.07	0.99		0.53	0.43	0.01	0.1	0.2	0.185
YER007W	YER007W	PAC2	protein folding; tubulin complex assembly; tubulin complex biogenesis	alpha-tubulin binding	cellular_component; cytoskeleton; microtubule; cytoplasm	0.45	0.8	0.34	0.53	-0.28	-0.65	-0.5	-0.2	-0.4075
YER139C	YER139C	RTR1	dephosphorylation of RNA polymerase II C-terminal domain; regulation of transcription, DNA-templated; transcription, DNA-templated; transcription from RNA polymerase II promoter	metal ion binding; hydrolase activity; phosphoprotein phosphatase activity; CTD phosphatase activity	nucleus; cytoplasm	0.23	1.29	0.07	0.53	-0.34	0.06	-0.26	-0.21	-0.1875
YJR023C	YJR023C					0.26	1.07	0.26	0.53	0.04	0.01	-0.19	-0.15	-0.0725
YHR209W	YHR209W	CRG1	metabolic process; lipid homeostasis; methylation	mRNA binding; S-adenosylmethionine-dependent methyltransferase activity; methyltransferase activity; transferase activity	cellular_component; cytoplasm	-0.05	1.11	0.53	0.53	0.42	-0.53	0.04	-0.02	-0.0225
YLR232W	YLR232W					0.99	0.41	0.19	0.53	-0.04	-0.09	-0.25	-0.19	-0.1425
YPL261C	YPL261C					0.26	0.69	0.64	0.53	0.23	0.01	0.03	0.08	0.0875
YBL078C	YBL078C	ATG8	transport; CVT pathway; late nucleophagy; cellular protein complex localization; mitochondrion degradation; piecemeal microautophagy of nucleus; membrane fusion; autophagy; ER to Golgi vesicle-mediated transport; autophagic vacuole assembly; protein transport; protein targeting to vacuole involved in autophagy	protein tag	membrane; fungal-type vacuole membrane; extrinsic component of membrane; cytoplasmic vesicle; vacuole; vacuolar membrane; Cvt vesicle membrane; cytosol; pre-autophagosomal structure; autophagic vacuole; autophagic vacuole membrane	0.01	1.15	0.43	0.53	0.4	0.25	0.33	0.16	0.285
YEL022W	YEL022W	GEA2	actin cytoskeleton organization; regulation of ARF protein signal transduction; retrograde vesicle-mediated transport, Golgi to ER; positive regulation of GTPase activity; ER to Golgi vesicle-mediated transport; secretory granule organization; intra-Golgi vesicle-mediated transport; macroautophagy	ARF guanyl-nucleotide exchange factor activity; guanyl-nucleotide exchange factor activity	membrane; extrinsic component of membrane; cytosol; integral component of membrane; Golgi cis cisterna; cytoplasm	0.69	0.49	0.41	0.53	0.07	-0.89	-0.22	0.17	-0.2175
YFLWDELTA1						0.34	0.62	0.62	0.526667	0.36	0.5	0.28	0.35	0.3725
YLR205C	YLR205C	HMX1	response to oxidative stress; cellular iron ion homeostasis; heme catabolic process; heme oxidation; oxidation-reduction process	metal ion binding; heme oxygenase (decyclizing) activity	membrane; endoplasmic reticulum; integral component of membrane; endoplasmic reticulum membrane; nuclear outer membrane	0.05	0.81	0.72	0.526667	0.32	0.18	0.33	0.27	0.275
YLR425W	YLR425W	TUS1	signal transduction; fungal-type cell wall organization; positive regulation of GTPase activity; regulation of Rho protein signal transduction; positive regulation of Rho GTPase activity; regulation of catalytic activity	small GTPase regulator activity; guanyl-nucleotide exchange factor activity; Rho guanyl-nucleotide exchange factor activity	incipient cellular bud site; cellular bud neck	0.26	0.42	0.9	0.526667	-0.32	-0.36	-1.03	-0.71	-0.605
YPL109C	YPL109C		metabolic process; biological_process	molecular_function; transferase activity, transferring phosphorus-containing groups	mitochondrion	0.05	1.45	0.08	0.526667	-0.06	-0.21		-0.28	-0.183333
YCL068C	YCL068C		biological_process	molecular_function	cellular_component	0.46	0.19	0.93	0.526667	-0.24	0.21	-0.21	-0.09	-0.0825
SPL2YOR234C						1.26	-0.23	0.55	0.526667	0.39	-0.55	0.4	0.12	0.09
YFL047W	YFL047W	RGD2	signal transduction; small GTPase mediated signal transduction; intracellular signal transduction; positive regulation of GTPase activity	Rho GTPase activator activity; GTPase activator activity	cellular bud tip; intracellular; cellular bud neck; cytoplasm	0.56	0.2	0.82	0.526667	0.2	-0.21	0.33	0.26	0.145
SPL2YJL041W						0.96	0.44	0.18	0.526667	0.51	0	-0.11	-0.04	0.09
YMR106C	YMR106C	YKU80	protein localization to chromosome; chromatin silencing; chromatin assembly or disassembly; DNA repair; DNA duplex unwinding; donor selection; double-strand break repair via homologous recombination; cellular response to DNA damage stimulus; DNA recombination; double-strand break repair via nonhomologous end joining; telomere maintenance	RNA binding; DNA binding; ATP binding; helicase activity; ATP-dependent DNA helicase activity; telomeric DNA binding; hydrolase activity; damaged DNA binding; nucleotide binding	Ku70:Ku80 complex; chromosome, telomeric region; nucleus; nuclear telomeric heterochromatin; chromosome; nuclear chromatin	0.55	0.5		0.525	0.21	-0.4	-0.23	-0.04	-0.115
YDR260C	YDR260C	SWM1	ascospore wall assembly; protein ubiquitination; mitotic nuclear division; cell division; meiotic cell cycle; anaphase-promoting complex-dependent proteasomal ubiquitin-dependent protein catabolic process; regulation of mitotic metaphase/anaphase transition; cell cycle	molecular_function	nucleus; anaphase-promoting complex		0.45	0.6	0.525	-0.06	0.1	-0.17	-0.07	-0.05
YJR113C	YJR113C	RSM7	mitochondrial translation; translation	RNA binding; structural constituent of ribosome	ribosome; ribonucleoprotein complex; mitochondrial small ribosomal subunit; mitochondrion	0.26		0.79	0.525	0.03	0.37	0.23	0.3	0.2325
IYPR199C						0.32	0.72	0.53	0.523333	0.1	0.28			0.19
YLR224W	YLR224W		protein ubiquitination; SCF-dependent proteasomal ubiquitin-dependent protein catabolic process; cellular response to methylmercury	protein binding, bridging; ubiquitin-protein transferase activity	SCF ubiquitin ligase complex	0.37	0.75	0.45	0.523333	-0.04	0.01	-0.34	-0.26	-0.1575
YMR009W	YMR009W	ADI1	cellular amino acid biosynthetic process; L-methionine salvage from methylthioadenosine; oxidation-reduction process; methionine biosynthetic process	metal ion binding; acireductone dioxygenase [iron(II)-requiring] activity; iron ion binding; acireductone dioxygenase (Ni2+-requiring) activity; dioxygenase activity; oxidoreductase activity	nucleus; cytoplasm	0.24	1.33	0	0.523333	-0.17	-0.2	0.08	0.3	0.0025
YNL034W	YNL034W		biological_process	molecular_function	cellular_component	-0.4	0.3	1.67	0.523333	0.14	0.04	-0.02	-0.08	0.02
YNR063W	YNR063W		regulation of transcription from RNA polymerase II promoter; regulation of transcription, DNA-templated; transcription, DNA-templated; biological_process; transcription from RNA polymerase II promoter	DNA binding; sequence-specific DNA binding RNA polymerase II transcription factor activity; metal ion binding; sequence-specific DNA binding; zinc ion binding	cellular_component; nucleus	0.49	0.52	0.56	0.523333	0.4	0.02	-0.13	-0.02	0.0675
YOR149C	YOR149C	SMP3	GPI anchor biosynthetic process; plasmid maintenance	transferase activity, transferring glycosyl groups; dolichyl-phosphate-mannose-glycolipid alpha-mannosyltransferase activity; transferase activity	membrane; endoplasmic reticulum; integral component of membrane; endoplasmic reticulum membrane	0.47	-0.41	1.51	0.523333	-0.36	-0.35	-0.61	-0.35	-0.4175
YPR128C	YPR128C	ANT1	transport; peroxisome organization; fatty acid beta-oxidation; ATP transport; ion transport; proton transport	adenine nucleotide transmembrane transporter activity	membrane; integral component of peroxisomal membrane; integral component of membrane; peroxisome; cytoplasm; peroxisomal membrane	0.09	0.82	0.66	0.523333	-0.22	-0.13	-0.14	-0.09	-0.145
YDR316W	YDR316W	OMS1	biological_process; methylation	S-adenosylmethionine-dependent methyltransferase activity; methyltransferase activity; transferase activity	membrane; mitochondrial envelope; mitochondrial inner membrane; integral component of membrane; mitochondrion	0.25	0.56	0.76	0.523333	-0.1	0.16	-0.04	0.3	0.08
YDL025C	YDL025C	RTK1	phosphorylation; protein phosphorylation; biological_process	ATP binding; protein serine/threonine kinase activity; protein kinase activity; kinase activity; nucleotide binding; transferase activity; transferase activity, transferring phosphorus-containing groups	cellular_component	0.35	1.07	0.15	0.523333	0.27	0.02	-0.19		0.0333333
YHR087W	YHR087W	RTC3	RNA metabolic process; ribosome biogenesis; rRNA processing	molecular_function	nucleus; cytoplasm	0.69	0.8	0.08	0.523333	-0.23	0.52	-0.26	-0.2	-0.0425
YJR136C	YJR136C	TTI2	biological_process; chromatin modification	molecular_function	nucleus; ASTRA complex; cytoplasm	-0.22	1.1	0.69	0.523333	-0.01	0.32	-0.32	-0.28	-0.0725
YKR022C	YKR022C	NTR2	mRNA processing; mRNA splicing, via spliceosome; RNA splicing; spliceosomal complex disassembly	molecular_function	nucleus; endoplasmic reticulum; spliceosomal complex; U2-type post-mRNA release spliceosomal complex; cytoplasm	0.58	0.86	0.12	0.52	0.07	0.06	0.01	0.17	0.0775
YLR016C	YLR016C	PML1	maintenance of RNA location; mRNA processing; mRNA export from nucleus; mRNA splicing, via spliceosome; RNA splicing	molecular_function	nucleus; cytoplasm; RES complex	1.03	0.01		0.52	0.14	-0.03	-0.13	-0.09	-0.0275
IYPR168W						0.64	0.61	0.31	0.52		0.66		0.37	0.515
YMR161W	YMR161W	HLJ1	ER-associated ubiquitin-dependent protein catabolic process	ATPase activator activity	endoplasmic reticulum; endoplasmic reticulum membrane	0.77	0.04	0.75	0.52	-0.13	-0.25	-0.13	0.06	-0.1125
SPL2YFL035C-A						1.06	0.18	0.32	0.52	0.16	0.16	0.58	0.37	0.3175
YJL099W	YJL099W	CHS6	transport; protein transport; fungal-type cell wall chitin biosynthetic process; Golgi to plasma membrane transport	molecular_function	membrane; trans-Golgi network transport vesicle; clathrin-coated vesicle; Golgi apparatus; exomer complex	0.27	0.77		0.52	-0.21	-0.29	-0.4	-0.26	-0.29
YEL053C	YEL053C	MAK10	N-terminal protein amino acid acetylation	peptide alpha-N-acetyltransferase activity	NatC complex; cytoplasm	0.58	0.54	0.44	0.52	0.26	-0.04	0.09	0.21	0.13
YGR063C	YGR063C	SPT4	mRNA processing; chromatin silencing; intracellular mRNA localization; mRNA splicing, via spliceosome; chromosome segregation; regulation of transcription-coupled nucleotide-excision repair; 7-methylguanosine mRNA capping; regulation of transcription, DNA-templated; transcription, DNA-templated; negative regulation of transcription elongation from RNA polymerase I promoter; positive regulation of…	core RNA polymerase II binding transcription factor activity; rDNA binding; metal ion binding; core RNA polymerase I binding transcription factor activity; zinc ion binding	DSIF complex; nuclear telomeric heterochromatin; nucleus; rDNA heterochromatin; mating-type region heterochromatin; chromosome; kinetochore; chromosome, centromeric region	0.66	0.67	0.23	0.52	0.15	0.03	-0.26	0.08	0
YHR147C	YHR147C	MRPL6	mitochondrial translation; translation	RNA binding; structural constituent of ribosome; rRNA binding	ribosome; mitochondrial large ribosomal subunit; ribonucleoprotein complex; intracellular; mitochondrion	0.45	0.34	0.77	0.52	0.08	0.08	-0.1	-0.13	-0.0175
YDR358W	YDR358W	GGA1	transport; intracellular protein transport; Golgi to vacuole transport; Golgi to endosome transport; protein targeting to vacuole involved in ubiquitin-dependent protein catabolic process via the multivesicular body sorting pathway; protein transport; vesicle-mediated transport	ubiquitin binding	Golgi apparatus; intracellular; clathrin adaptor complex; trans-Golgi network	0.64	1.01	-0.09	0.52	0.27	0.27	0.06	0.02	0.155
YHL031C	YHL031C	GOS1	transport; vesicle fusion; Golgi vesicle transport; ER to Golgi vesicle-mediated transport; protein transport; vesicle-mediated transport	SNAP receptor activity	membrane; Golgi apparatus; SNARE complex; integral component of membrane; cis-Golgi network; Golgi medial cisterna; Golgi membrane	0.5	0.84	0.22	0.52	0.3	-0.03	0.07	0.01	0.0875
YLR383W	YLR383W	SMC6	resolution of recombination intermediates; chromosome separation; DNA repair; double-strand break repair via homologous recombination; cellular response to DNA damage stimulus; DNA recombination	damaged DNA binding; ATP binding; nucleotide binding; SUMO ligase activity	site of double-strand break; Smc5-Smc6 complex; nucleus; mitochondrion; chromosome	0.29	1.05	0.21	0.516667	0.3	0.22	-0.09	0.33	0.19
YMR190C	YMR190C	SGS1	DNA replication; telomeric 3' overhang formation; DNA unwinding involved in DNA replication; meiotic DNA double-strand break processing; DNA duplex unwinding; mitotic sister chromatid segregation; intra-S DNA damage checkpoint; cellular metabolic process; cellular response to DNA damage stimulus; regulation of reciprocal meiotic recombination; DNA topological change; gene conversion at mating-typ…	ATP binding; helicase activity; catalytic activity; ATP-dependent DNA helicase activity; ATP-dependent helicase activity; nucleic acid binding; hydrolase activity; nucleotide binding; ATP-dependent 3'-5' DNA helicase activity	nucleus; nucleolus; intracellular; RecQ helicase-Topo III complex	0.18	1.11	0.26	0.516667	0.17	0.05	-0.13	0.22	0.0775
YPL035C	YPL035C					0.81	0.45	0.29	0.516667	0	0.26	-0.17	-0.04	0.0125
YCR071C	YCR071C	IMG2	mitochondrial translation; translation	structural constituent of ribosome	ribosome; mitochondrial large ribosomal subunit; ribonucleoprotein complex; intracellular; mitochondrion	0.55	0.8	0.2	0.516667	0.28	0.18	0.13	-0.04	0.1375
YEL035C	YEL035C	UTR5	biological_process	molecular_function	cellular_component	0.38	0.37	0.8	0.516667	-0.12	-0.64	0.01	0.47	-0.07
YGL165C	YGL165C					0.07	0.97	0.51	0.516667	-0.36	0.17	-0.01	-0.02	-0.055
YJL030W	YJL030W	MAD2	chromosome decondensation; cell division; mitotic DNA integrity checkpoint; mitotic spindle assembly checkpoint; cell cycle; mitotic nuclear division	molecular_function	nucleus; nuclear pore; mitotic checkpoint complex; condensed nuclear chromosome kinetochore	0.31	0.53	0.71	0.516667	-0.04	-0.17	-0.44	-0.31	-0.24
YGL113W	YGL113W	SLD3	double-strand break repair via break-induced replication; DNA replication; DNA unwinding involved in DNA replication; DNA replication initiation; cell cycle	chromatin binding	DNA replication preinitiation complex; nucleus; chromosome, centromeric region; nuclear chromatin	0.01	1.01	0.53	0.516667	0.48	0.4	0.2	0.37	0.3625
YIR008C	YIR008C	PRI1	lagging strand elongation; DNA replication, synthesis of RNA primer; DNA replication; DNA replication initiation	ATP binding; DNA primase activity; nucleotidyltransferase activity; DNA-directed RNA polymerase activity; metal ion binding; single-stranded DNA binding; nucleotide binding; transferase activity	alpha DNA polymerase:primase complex; nuclear replication fork; primosome complex	0.64	0.65	0.26	0.516667	0.34	4.51	0.42	0.34	1.4025
YMR281W	YMR281W	GPI12	GPI anchor biosynthetic process	hydrolase activity; N-acetylglucosaminylphosphatidylinositol deacetylase activity	membrane; endoplasmic reticulum; integral component of membrane; endoplasmic reticulum membrane; cytoplasm	-0.28	0.95	0.88	0.516667	-0.19	-0.25	-0.57	-0.05	-0.265
YNL023C	YNL023C	FAP1	regulation of transcription, DNA-templated; transcription, DNA-templated; biological_process	metal ion binding; zinc ion binding; sequence-specific DNA binding transcription factor activity; nucleic acid binding	nucleus; cytoplasm	0.3	0.87	0.38	0.516667	-0.21	-0.17	0.1	0.61	0.0825
YNR059W	YNR059W	MNT4	protein glycosylation; protein O-linked glycosylation	transferase activity, transferring glycosyl groups; alpha-1,3-mannosyltransferase activity; transferase activity	membrane; cellular_component; integral component of membrane		0.47	0.56	0.515	-0.08	0.03	-0.29	0.03	-0.0775
YER072W	YER072W	VTC1	microautophagy; polyphosphate metabolic process; vacuolar transport; vacuole fusion, non-autophagic	mRNA binding	membrane; vacuolar membrane; endoplasmic reticulum; intrinsic component of vacuolar membrane; integral component of membrane; vacuolar transporter chaperone complex; vacuole	0.81		0.22	0.515	-0.77	0.63	-0.59	-0.45	-0.295
YML060W	YML060W	OGG1	base-excision repair; metabolic process; DNA repair; nucleotide-excision repair; error-free translesion synthesis; base-excision repair, AP site formation; telomere maintenance via telomerase; DNA catabolic process, endonucleolytic; cellular response to DNA damage stimulus	DNA-(apurinic or apyrimidinic site) lyase activity; lyase activity; damaged DNA binding; hydrolase activity; catalytic activity; oxidized purine nucleobase lesion DNA N-glycosylase activity; hydrolase activity, acting on glycosyl bonds	nucleus; CBF3 complex; mitochondrion	0.3	0.93	0.31	0.513333	0.17	0.13	0.04	0.05	0.0975
YOR300W	YOR300W					0.06	0.38	1.1	0.513333	0.31	0.03	-0.35	-0.2	-0.0525
YAR019C	YAR019C	CDC15	phosphorylation; meiotic spindle disassembly; mitotic cytokinesis; cell division; protein phosphorylation; regulation of exit from mitosis; cell cycle; mitotic nuclear division	ATP binding; protein serine/threonine kinase activity; kinase activity; nucleotide binding; protein kinase activity; transferase activity; transferase activity, transferring phosphorus-containing groups	cytoskeleton; spindle pole; spindle pole body; cytoplasm; cellular bud neck	0.2	0.56	0.78	0.513333	0.1	0.01	-0.26	0.03	-0.03
YPR078C	YPR078C		biological_process	molecular_function	cellular_component	-0.07	0.75	0.86	0.513333	-0.01	-0.06	-0.11		-0.06
YBR091C	YBR091C	TIM12	transport; protein transport; protein import into mitochondrial inner membrane	protein channel activity; metal ion binding; phospholipid binding	membrane; mitochondrial inner membrane; integral component of membrane; mitochondrial inner membrane protein insertion complex; mitochondrion	0.71	0.9	-0.07	0.513333	-0.09	0.36	0.42	0.06	0.1875
YBL084C	YBL084C	CDC27	anaphase-promoting complex-dependent proteasomal ubiquitin-dependent protein catabolic process; cell division; protein ubiquitination; cell cycle; mitotic nuclear division	ubiquitin-protein transferase activity	nucleus; cytoplasm; anaphase-promoting complex	0.34	0.27	0.93	0.513333	0.01	0.05	-0.14	0.02	-0.015
YBR280C	YBR280C	SAF1	SCF-dependent proteasomal ubiquitin-dependent protein catabolic process; protein ubiquitination	ubiquitin-protein transferase activity	SCF ubiquitin ligase complex	0.01	1.23	0.3	0.513333	0.45	0.42	0.01	0.13	0.2525
YFL024C	YFL024C	EPL1	DNA repair; regulation of transcription, DNA-templated; histone acetylation; transcription, DNA-templated; regulation of transcription from RNA polymerase II promoter; positive regulation of macroautophagy; cellular response to DNA damage stimulus; cell cycle	histone acetyltransferase activity	NuA4 histone acetyltransferase complex; nucleus; Piccolo NuA4 histone acetyltransferase complex	-0.13	0.34	1.33	0.513333	-0.13	-0.24	-0.13	0.05	-0.1125
YCRX14W						-0.35	1.08	0.8	0.51	0.83	0.74	0.32	0.43	0.58
YLL049W	YLL049W	LDB18	establishment of mitotic spindle orientation	molecular_function	dynactin complex; cell cortex; spindle pole body; astral microtubule	0.33	0.69		0.51	-0.36	-0.1	-0.46	-0.38	-0.325
IYPR196W						0.27	0.98	0.28	0.51	-0.07	0.46			0.195
YMR290W-A	YMR290W-A					0.29	0.81	0.43	0.51	0.18	0.04	-0.05	-0.24	-0.0175
YNR008W	YNR008W	LRO1	lipid storage; triglyceride biosynthetic process; lipid metabolic process; ceramide metabolic process	transferase activity, transferring acyl groups; phospholipid:diacylglycerol acyltransferase activity; transferase activity; O-acyltransferase activity	membrane; endoplasmic reticulum; perinuclear endoplasmic reticulum; lipid particle; integral component of membrane; endoplasmic reticulum membrane	0.26	-0.23	1.5	0.51	-0.32	-0.3	-0.45	-0.02	-0.2725
YOL146W	YOL146W	PSF3	double-strand break repair via break-induced replication; DNA replication; DNA-dependent DNA replication	molecular_function	DNA replication preinitiation complex; nucleus; replication fork protection complex; GINS complex	0.52	0.5		0.51	-0.1	0.07	0.07	0.19	0.0575
YBR241C	YBR241C		transport; transmembrane transport	transporter activity; transmembrane transporter activity; substrate-specific transmembrane transporter activity	vacuolar membrane; membrane; fungal-type vacuole membrane; integral component of membrane; vacuole	0.34	0.99	0.2	0.51	0.13	0.07	-0.1	-0.25	-0.0375
[truncated: 5,146 more rows]
