# Supplementary material for: Intrinsically disordered RNA-binding motifs cooperate to catalyze RNA folding and drive phase separation
Source: Nucleic Acids Res. 2024 Nov 18;52(22):14205–28. doi: 10.1093/nar/gkae1107 (PMC11662656; doi:10.1093/nar/gkae1107)
Supplement: gkae1107_Supplemental_Files [file gkae1107_supplemental_files.zip › Table_S4_nucleic_acids_used.xlsx]

## Sheet: Tabelle1
Table S4
List of nucleic acids used in this study. Sequences are depicted from 5' to 3' and red letters represent loop regions of the RNAs.
TAR (+) sense DNA	GGTCTCTCTTGTTAGACCAGGTCGAGCCCGGGAGCTCTCTGGCTAGCAAGGAACCC	Chaperone assay
TAR (-) antisense DNA	GGGTTCCTTGCTAGCCAGAGAGCTCCCGGGCTCGACCTGGTCTAACAAGAGAGACC	Chaperone assay
Molecular Beacon-D16	FAM-CCAGGGCACUUAAAAAAAUUCGCCUGG-Dabcyl	Chaperone assay
Molecular Beacon-A5	FAM-AAAAAGCACUUAAAAAAAUUCGAAAAA-Dabcyl	Chaperone assay
Anti-Molecular Beacon-D16	CCAGGCGAAUUUUUUUAAGUGCCCUGG	Chaperone assay
Molecular Beacon-E3	FAM-GAUAACUGAAUCGAAAGACAUUAUC-BMN-Q530	Chaperone assay
5' Anti-Molecular Beacon-E3	UUCAG	Chaperone assay
3' Anti-Molecular Beacon-E3	GAUAA	Chaperone assay
Cy3-A(21) DNA	Cy3-AAAAAAAAAAAAAAAAAAAAA	EMSA & Chaperone assay
Cy5-U(18) RNA	Cy5-UUUUUUUUUUUUUUUUUU	EMSA & Chaperone assay
Cy3-A(18) RNA	Cy3-AAAAAAAAAAAAAAAAAA	EMSA & Chaperone assay
U(21)	UUUUUUUUUUUUUUUUUUUUU	EMSA & Chaperone assay
TAR‐16	CGAGCCUGGGAGCUCG	NMR (Loc1p full length)
dsRNA	UCUCUGGUUAGGAAACUAACUAGGGA	NMR (Loc1p peptides)
TAR‐57	GGUCUCUCUGGUUAGACCAGAUCUGAGCCUGGGAGCUCUCUGGCUAACUAGGGAACC	EMSA
ASH1‐E3	GAGACAGUAGAGAAUUGAUACAUGGAUAACUGAAUCUCUUUCAACUAAUAAGAGACAUUAUC	EMSA
	ACGAAACAAUUGUACAUUUCUCUCCUUGUCUGUGCUAAAUAAACUACAAAUAAAAA
ASH1‐E3 (short)	AUGGAUAACUGAAUCUCUUUCAACUAAUAAGAGACAUUAUCACGAAACAAU	Peptide array
ASH1‐E1	AAAUACGCGAAGAAGUGGCUCAUUUCAAGCCAUUAAGUAUACCCAACUU	NMR (Loc1p full length)
EAR1	CGAAGAUGAAAAUGAUCACGAGAGAGAUCCCGAACAAUUUUCAGAAUUUG	EMSA
PolyA(60)	AAAAAAAAAAAAAAAAAAAAAAAAAAAAAAAAAAAAAAAAAAAAAAAAAAAAAAAAAAAA	EMSA
